# Supplementary material for: Many foliar endophytic fungi of Quercus gambelii are capable of psychrotolerant saprotrophic growth
Source: PLoS One. 2022 Oct 12;17(10):e0275845. doi: 10.1371/journal.pone.0275845 (PMC9555652; doi:10.1371/journal.pone.0275845)
Supplement: S2 File — (XLSX) [file pone.0275845.s003.xlsx]

## Sheet: master data for all 40 isolates
Carbon source (g, l)	Isolate	Temp	Species	Replicate #	Dry weight (g)	Dry weight (mg)	Days grown	Biomass accumulation rate (mg/day)	R code "difs" between leaf and glucose, mean (mg/d)	R code "difs" between leaf and glucose, SD (mg/d)	R code "difs" between leaf and glucose, min (mg/d)	R code "difs" between leaf and glucose, max (mg/d)	CI (1/2[max-min])	Subculturing Date	Distance (cm) from chunk to first line	Date of first line	Growth rate (cm/d) chunk to first line	Growth rate (mm/d) chunk to first line	R code "difs" between leaf and glucose, mean (mm/d)	R code "difs" between leaf and glucose, SD (mm/d)	R code "difs" between leaf and glucose, min (mm/d)	R code "difs" between leaf and glucose, max (mm/d)	CI (1/2[max-min])
g	QGsun2.9.A.3	5	Ophiognomonia setacea	1	0.0133	13.3	50	0.266						2020-07-17	0.15	2020-08-03	0.00882353	0.0882353
g	QGsun2.9.A.3	5	Ophiognomonia setacea	2	0.0124	12.4	50	0.248						2020-07-17	0.1	2020-08-03	0.00588235	0.0588235
g	QGsun2.9.A.3	5	Ophiognomonia setacea	3	0.138	138	50	0.276						2020-07-17	0.05	2020-08-03	0.00294118	0.0294118
g	QGsun2.9.A.3	5	Ophiognomonia setacea	4	0.0151	15.1	50	0.302						2020-07-17	0.05	2020-08-03	0.00294118	0.0294118
l	QGsun2.9.A.3	5	Ophiognomonia setacea	5	0.0703	70.3	50	1.406	0.692041	0.153467	0.541647	0.842436	0.150394	2020-07-17	0.4	2020-08-18	0.0125	0.125
l	QGsun2.9.A.3	5	Ophiognomonia setacea	6	0.0538	53.8	50	1.076						2020-07-17	0.5	2020-08-18	0.015625	0.15625
l	QGsun2.9.A.3	5	Ophiognomonia setacea	7	0.0324	32.4	50	0.648						2020-07-17	0.6	2020-08-18	0.01875	0.1875
l	QGsun2.9.A.3	5	Ophiognomonia setacea	8	0.0359	35.9	50	0.718						2020-07-17	0.3	2020-08-18	0.009375	0.09375
g	QGsun2.9.A.3	17	Ophiognomonia setacea	9	0.0073	7.3	50	0.146						2020-07-17	0.3	2020-07-23	0.05	0.5
g	QGsun2.9.A.3	17	Ophiognomonia setacea	10	0.0081	8.1	50	0.162						2020-07-17	0.4	2020-07-23	0.0666667	0.666667
g	QGsun2.9.A.3	17	Ophiognomonia setacea	11	0.0121	12.1	50	0.242						2020-07-17	0.5	2020-07-23	0.0833333	0.833333
g	QGsun2.9.A.3	17	Ophiognomonia setacea	12	0.0076	7.6	50	0.152						2020-07-17	0.5	2020-07-23	0.0833333	0.833333
l	QGsun2.9.A.3	17	Ophiognomonia setacea	13	0.0861	86.1	50	1.722	0.905601	0.249282	0.661308	1.14989	0.244292	2020-07-17	1.2	2020-07-23	0.2	2
l	QGsun2.9.A.3	17	Ophiognomonia setacea	14	0.0696	69.6	50	1.392						2020-07-17	0.9	2020-07-23	0.15	1.5
l	QGsun2.9.A.3	17	Ophiognomonia setacea	15	0.0246	24.6	50	0.492						2020-07-17	1	2020-07-23	0.166667	1.66667
l	QGsun2.9.A.3	17	Ophiognomonia setacea	16	0.0355	35.5	50	0.71						2020-07-17	0.8	2020-07-23	0.133333	1.33333
g	QGsun2.2.A.1	5	Ophiognomonia setacea	1	0.0114	11.4	50	0.228						2020-07-17	0.55	2020-08-03	0.0323529	0.323529
g	QGsun2.2.A.1	5	Ophiognomonia setacea	2	0.0108	10.8	50	0.216						2020-07-17	0.25	2020-08-03	0.0147059	0.147059
g	QGsun2.2.A.1	5	Ophiognomonia setacea	3	0.0111	11.1	50	0.222						2020-07-17	0.1	2020-08-03	0.00588235	0.0588235
g	QGsun2.2.A.1	5	Ophiognomonia setacea	4	0.0166	16.6	50	0.332						2020-07-17	0.25	2020-08-03	0.0147059	0.147059
l	QGsun2.2.A.1	5	Ophiognomonia setacea	5	0.0379	37.9	50	0.758	0.533043	0.0691404	0.465287	0.600799	0.0677563	2020-07-17	0.7	2020-08-18	0.021875	0.21875
l	QGsun2.2.A.1	5	Ophiognomonia setacea	6	0.0466	46.6	50	0.932						2020-07-17	0.7	2020-08-18	0.021875	0.21875
l	QGsun2.2.A.1	5	Ophiognomonia setacea	7	0.0424	42.4	50	0.848						2020-07-17	0.5	2020-08-18	0.015625	0.15625
l	QGsun2.2.A.1	5	Ophiognomonia setacea	8	0.0294	29.4	50	0.588						2020-07-17	0.25	2020-08-18	0.0078125	0.078125
g	QGsun2.2.A.1	17	Ophiognomonia setacea	9	0.0064	6.4	50	0.128						2020-07-18	0.4	2020-07-23	0.08	0.8
g	QGsun2.2.A.1	17	Ophiognomonia setacea	10	0.0075	7.5	50	0.15						2020-07-18	0.45	2020-07-23	0.09	0.9
g	QGsun2.2.A.1	17	Ophiognomonia setacea	11	0.0089	8.9	50	0.178						2020-07-18	0.3	2020-07-23	0.06	0.6
g	QGsun2.2.A.1	17	Ophiognomonia setacea	12	0.0082	8.2	50	0.164						2020-07-18	0.3	2020-07-23	0.06	0.6
l	QGsun2.2.A.1	17	Ophiognomonia setacea	13	0.064	64	50	1.28	1.17249	0.150596	1.02491	1.32007	0.147581	2020-07-18	0.9	2020-07-23	0.18	1.8
l	QGsun2.2.A.1	17	Ophiognomonia setacea	14	0.0531	53.1	50	1.062						2020-07-18	0.8	2020-07-23	0.16	1.6
l	QGsun2.2.A.1	17	Ophiognomonia setacea	15	0.0911	91.1	50	1.822						2020-07-18	0.7	2020-07-23	0.14	1.4
l	QGsun2.2.A.1	17	Ophiognomonia setacea	16	0.0578	57.8	50	1.156						2020-07-18	0.65	2020-07-23	0.13	1.3
g	QGshd2.3.A.2	5	Ophiognomonia setacea	1	0.0141	14.1	50	0.282						2020-07-19	0.2	2020-08-06	0.0111111	0.111111
g	QGshd2.3.A.2	5	Ophiognomonia setacea	2	0.0122	12.2	50	0.244						2020-07-19	0.2	2020-08-06	0.0111111	0.111111
g	QGshd2.3.A.2	5	Ophiognomonia setacea	3	0.0132	13.2	50	0.264						2020-07-19	0.2	2020-08-06	0.0111111	0.111111
g	QGshd2.3.A.2	5	Ophiognomonia setacea	4	0.0086	8.6	50	0.172						2020-07-19	0.2	2020-08-06	0.0111111	0.111111
l	QGshd2.3.A.2	5	Ophiognomonia setacea	5	0.0327	32.7	50	0.654	0.226432	0.0631252	0.16457	0.288293	0.0618615	2020-07-19	0.15	2020-08-06	0.00833333	0.0833333
l	QGshd2.3.A.2	5	Ophiognomonia setacea	6	0.0247	24.7	50	0.494						2020-07-19	0.15	2020-08-06	0.00833333	0.0833333
l	QGshd2.3.A.2	5	Ophiognomonia setacea	7	0.017	17	50	0.34						2020-07-19	0.25	2020-08-06	0.0138889	0.138889
l	QGshd2.3.A.2	5	Ophiognomonia setacea	8	0.019	19	50	0.38						2020-07-19	0.25	2020-08-06	0.0138889	0.138889
g	QGshd2.3.A.2	17	Ophiognomonia setacea	9	0.0109	10.9	50	0.218						2020-07-19	0.2	2020-07-23	0.05	0.5
g	QGshd2.3.A.2	17	Ophiognomonia setacea	10	0.0067	6.7	50	0.134						2020-07-19	0.2	2020-07-23	0.05	0.5
g	QGshd2.3.A.2	17	Ophiognomonia setacea	11	0.0085	8.5	50	0.17						2020-07-19	0.2	2020-07-23	0.05	0.5
g	QGshd2.3.A.2	17	Ophiognomonia setacea	12	0.0074	7.4	50	0.148						2020-07-19	0.15	2020-07-23	0.0375	0.375
l	QGshd2.3.A.2	17	Ophiognomonia setacea	13	0.035	35	50	0.7	0.300573	0.0714062	0.230597	0.37055	0.0699768	2020-07-19	0.3	2020-07-23	0.075	0.75
l	QGshd2.3.A.2	17	Ophiognomonia setacea	14	0.016	16	50	0.32						2020-07-19	0.5	2020-07-23	0.125	1.25
l	QGshd2.3.A.2	17	Ophiognomonia setacea	15	0.0202	20.2	50	0.404						2020-07-19	0.4	2020-07-23	0.1	1
l	QGshd2.3.A.2	17	Ophiognomonia setacea	16	0.023	23	50	0.46						2020-07-19	0.3	2020-07-23	0.075	0.75
g	QGsun5.2	5	Parafenestella sp.	1	0.0099	9.9	50	0.198						2020-07-27	0.75	2020-08-12	0.046875	0.46875
g	QGsun5.2	5	Parafenestella sp.	2	0.012	12	50	0.24						2020-07-27	0.3	2020-08-12	0.01875	0.1875
g	QGsun5.2	5	Parafenestella sp.	3	0.008	8	50	0.16						2020-07-27	0.3	2020-08-12	0.01875	0.1875
g	QGsun5.2	5	Parafenestella sp.	4	0.0087	8.7	50	0.174						2020-07-27	0.5	2020-08-12	0.03125	0.3125
l	QGsun5.2	5	Parafenestella sp.	5	0.0585	58.5	50	1.17	0.895972	0.167543	0.731783	1.06016	0.164189	2020-07-27	0.4	2020-08-12	0.025	0.25
l	QGsun5.2	5	Parafenestella sp.	6	0.0788	78.8	50	1.576						2020-07-27	0.7	2020-08-12	0.04375	0.4375
l	QGsun5.2	5	Parafenestella sp.	7	0.0441	44.1	50	0.882						2020-07-27	0.5	2020-08-12	0.03125	0.3125
l	QGsun5.2	5	Parafenestella sp.	8	0.0354	35.4	50	0.708						2020-07-27	0.4	2020-08-12	0.025	0.25
g	QGsun5.2	17	Parafenestella sp.	9	0.0089	8.9	50	0.178						2020-07-27	0.55	2020-07-31	0.1375	1.375
g	QGsun5.2	17	Parafenestella sp.	10	0.0083	8.3	50	0.166						2020-07-27	0.5	2020-07-31	0.125	1.25
g	QGsun5.2	17	Parafenestella sp.	11	0.0083	8.3	50	0.166						2020-07-27	0.85	2020-07-31	0.2125	2.125
g	QGsun5.2	17	Parafenestella sp.	12	0.007	7	50	0.14						2020-07-27	0.4	2020-07-31	0.1	1
l	QGsun5.2	17	Parafenestella sp.	13	0.1111	111.1	50	2.222	2.1845	0.387142	1.80511	2.56389	0.379392	2020-07-27	0.9	2020-07-31	0.225	2.25
l	QGsun5.2	17	Parafenestella sp.	14	0.1267	126.7	50	2.534						2020-07-27	0.5	2020-07-31	0.125	1.25
l	QGsun5.2	17	Parafenestella sp.	15	0.1707	170.7	50	3.414						2020-07-27	0.7	2020-07-31	0.175	1.75
l	QGsun5.2	17	Parafenestella sp.	16	0.0587	58.7	50	1.174						2020-07-27	0.4	2020-07-31	0.1	1
g	QG3.6.A.1	5	Ophiognomonia setacea	1	0.0073	7.3	50	0.146						2020-07-30	0.3586	2020-08-31	0.0112062	0.112062
g	QG3.6.A.1	5	Ophiognomonia setacea	2	0.008	8	50	0.16						2020-07-30	0.2925	2020-08-31	0.00914062	0.0914062
g	QG3.6.A.1	5	Ophiognomonia setacea	3	0.0082	8.2	50	0.164						2020-07-30	0.3022	2020-08-31	0.00944375	0.0944375
g	QG3.6.A.1	5	Ophiognomonia setacea	4	0.008	8	50	0.16						2020-07-30	0.318	2020-08-31	0.0099375	0.099375
l	QG3.6.A.1	5	Ophiognomonia setacea	5	0.0114	11.4	50	0.228	0.043192	0.0103828	0.033017	0.053367	0.010175	2020-07-30	0.3835	2020-08-31	0.0119844	0.119844
l	QG3.6.A.1	5	Ophiognomonia setacea	6	0.0088	8.8	50	0.176						2020-07-30	0.2774	2020-08-31	0.00866875	0.0866875
l	QG3.6.A.1	5	Ophiognomonia setacea	7	0.0103	10.3	50	0.206						2020-07-30	0.4308	2020-08-31	0.0134625	0.134625
l	QG3.6.A.1	5	Ophiognomonia setacea	8	0.0098	9.8	50	0.196						2020-07-30	0.0909	2020-08-31	0.00284062	0.0284063
g	QG3.6.A.1	17	Ophiognomonia setacea	9	0.0066	6.6	50	0.132						2020-07-30	0.2028	2020-08-06	0.0289714	0.289714
g	QG3.6.A.1	17	Ophiognomonia setacea	10	0.0104	10.4	50	0.208						2020-07-30	0.2371	2020-08-06	0.0338714	0.338714
g	QG3.6.A.1	17	Ophiognomonia setacea	11	0.0119	11.9	50	0.238						2020-07-30	0.14	2020-08-06	0.02	0.2
g	QG3.6.A.1	17	Ophiognomonia setacea	12	0.0091	9.1	50	0.182						2020-07-30	0.5042	2020-08-06	0.0720286	0.720286
l	QG3.6.A.1	17	Ophiognomonia setacea	13	0.0287	28.7	50	0.574	0.338147	0.0254658	0.313192	0.363104	0.024956	2020-07-30	0.1687	2020-08-06	0.0241	0.241
l	QG3.6.A.1	17	Ophiognomonia setacea	14	0.0245	24.5	50	0.49						2020-07-30	0.3996	2020-08-06	0.0570857	0.570857
l	QG3.6.A.1	17	Ophiognomonia setacea	15	0.0271	27.1	50	0.542						2020-07-30	0.4885	2020-08-06	0.0697857	0.697857
l	QG3.6.A.1	17	Ophiognomonia setacea	16	0.0253	25.3	50	0.506						2020-07-30	0.5716	2020-08-06	0.0816571	0.816571
g	QGsun4.2.A	5	Venturiaceae 1	1	0.0169	16.9	50	0.338						2020-07-30	0.6	2020-08-12	0.0461538	0.461538
g	QGsun4.2.A	5	Venturiaceae 1	2	0.0165	16.5	50	0.33						2020-07-30	0.7696	2020-08-12	0.0592	0.592
g	QGsun4.2.A	5	Venturiaceae 1	3	0.0151	15.1	50	0.302						2020-07-30	0.7714	2020-08-12	0.0593385	0.593385
g	QGsun4.2.A	5	Venturiaceae 1	4	0.0155	15.5	50	0.31						2020-07-30	0.6566	2020-08-12	0.0505077	0.505077
l	QGsun4.2.A	5	Venturiaceae 1	5	0.029	29	50	0.58	0.228046	0.0182229	0.210188	0.245904	0.0178581	2020-07-30	0.4316	2020-08-12	0.0332	0.332
l	QGsun4.2.A	5	Venturiaceae 1	6	0.0247	24.7	50	0.494						2020-07-30	0.4296	2020-08-12	0.0330462	0.330462
l	QGsun4.2.A	5	Venturiaceae 1	7	0.0277	27.7	50	0.554						2020-07-30	0.4165	2020-08-12	0.0320385	0.320385
l	QGsun4.2.A	5	Venturiaceae 1	8	0.0282	28.2	50	0.564						2020-07-30	0.5668	2020-08-12	0.0436	0.436
g	QGsun4.2.A	17	Venturiaceae 1	9	0.0157	15.7	50	0.314						2020-07-30	1.659	2020-08-03	0.41475	4.1475
g	QGsun4.2.A	17	Venturiaceae 1	10	0.016	16	50	0.32						2020-07-30	2	2020-08-03	0.5	5
g	QGsun4.2.A	17	Venturiaceae 1	11	0.016	16	50	0.32						2020-07-30	1.694	2020-08-03	0.4235	4.235
g	QGsun4.2.A	17	Venturiaceae 1	12	0.0155	15.5	50	0.31						2020-07-30	1.244	2020-08-03	0.311	3.11
l	QGsun4.2.A	17	Venturiaceae 1	13	0.0415	41.5	50	0.83	0.581647	0.0194473	0.562589	0.600705	0.019058	2020-07-30	2.037	2020-08-12	0.156692	1.56692
l	QGsun4.2.A	17	Venturiaceae 1	14	0.0465	46.5	50	0.93						2020-07-30	no marking! ugh	2020-08-12	-	10
l	QGsun4.2.A	17	Venturiaceae 1	15	0.0459	45.9	50	0.918						2020-07-30	1.806	2020-08-12	0.138923	1.38923
l	QGsun4.2.A	17	Venturiaceae 1	16	0.0456	45.6	50	0.912						2020-07-30	1.548	2020-08-12	0.119077	1.19077
g	QGsun5.3.A	5	Ophiognomonia setacea	1	0.0262	26.2	50	0.524						2020-07-30	0.5338	2020-08-12	0.0410615	0.410615
g	QGsun5.3.A	5	Ophiognomonia setacea	2	0.0235	23.5	50	0.47						2020-07-30	0.2846	2020-08-12	0.0218923	0.218923
g	QGsun5.3.A	5	Ophiognomonia setacea	3	0.0194	19.4	50	0.388						2020-07-30	0.3625	2020-08-18	0.0190789	0.190789
g	QGsun5.3.A	5	Ophiognomonia setacea	4	0.0189	18.9	50	0.378						2020-07-30	0.3086	2020-08-12	0.0237385	0.237385
l	QGsun5.3.A	5	Ophiognomonia setacea	5	0.0292	29.2	50	0.584	0.193539	0.0927251	0.10267	0.284408	0.090869	2020-07-30	6.613	2020-08-24	0.26452	2.6452
l	QGsun5.3.A	5	Ophiognomonia setacea	6	0.0372	37.2	50	0.744						2020-07-30	0.2133	2020-08-18	0.0112263	0.112263
l	QGsun5.3.A	5	Ophiognomonia setacea	7	0.0181	18.1	50	0.362						2020-07-30	0.1543	2020-08-24	0.006172	0.06172
l	QGsun5.3.A	5	Ophiognomonia setacea	8	0.0413	41.3	50	0.826						2020-07-30	0.35	2020-08-12	0.0269231	0.269231
g	QGsun5.3.A	17	Ophiognomonia setacea	9	0.0076	7.6	50	0.152						2020-07-30	0.3857	2020-08-03	0.096425	0.96425
g	QGsun5.3.A	17	Ophiognomonia setacea	10	0.0107	10.7	50	0.214						2020-07-30	0.1705	2020-08-03	0.042625	0.42625
g	QGsun5.3.A	17	Ophiognomonia setacea	11	0.0089	8.9	50	0.178						2020-07-30	0.3772	2020-08-03	0.0943	0.943
g	QGsun5.3.A	17	Ophiognomonia setacea	12	0.0119	11.9	50	0.238						2020-07-30	0.3582	2020-08-03	0.08955	0.8955
l	QGsun5.3.A	17	Ophiognomonia setacea	13	0.031	31	50	0.62	0.329715	0.0411429	0.289396	0.370035	0.0403193	2020-07-30	0.2781	2020-08-03	0.069525	0.69525
l	QGsun5.3.A	17	Ophiognomonia setacea	14	0.0238	23.8	50	0.476						2020-07-30	0.6363	2020-08-03	0.159075	1.59075
l	QGsun5.3.A	17	Ophiognomonia setacea	15	0.0218	21.8	50	0.436						2020-07-30	0.349	2020-08-03	0.08725	0.8725
l	QGsun5.3.A	17	Ophiognomonia setacea	16	0.0288	28.8	50	0.576						2020-07-30	0.4042	2020-08-03	0.10105	1.0105
g	QGshd3.9.A.2	5	Apiognomonia errabunda	1	0.0127	12.7	50	0.254						2020-07-31	0.334	2020-08-18	0.0185556	0.185556
g	QGshd3.9.A.2	5	Apiognomonia errabunda	2	0.0075	7.5	50	0.15						2020-07-31	0.1778	2020-08-18	0.00987778	0.0987778
g	QGshd3.9.A.2	5	Apiognomonia errabunda	3	0.0071	7.1	50	0.142						2020-07-31	0.1312	2020-08-18	0.00728889	0.0728889
g	QGshd3.9.A.2	5	Apiognomonia errabunda	4	0.013	13	50	0.26						2020-07-31	0.5029	2020-08-18	0.0279389	0.279389
l	QGshd3.9.A.2	5	Apiognomonia errabunda	5	0.0301	30.1	50	0.602	0.441767	0.0412525	0.401341	0.482194	0.0404267	2020-07-31	0.6037	2020-08-18	0.0335389	0.335389
l	QGshd3.9.A.2	5	Apiognomonia errabunda	6	0.029	29	50	0.58						2020-07-31	0.2635	2020-08-18	0.0146389	0.146389
l	QGshd3.9.A.2	5	Apiognomonia errabunda	7	0.0324	32.4	50	0.648						2020-07-31	0.6251	2020-08-18	0.0347278	0.347278
l	QGshd3.9.A.2	5	Apiognomonia errabunda	8	0.0371	37.1	50	0.742						2020-07-31	0.5976	2020-08-18	0.0332	0.332
g	QGshd3.9.A.2	17	Apiognomonia errabunda	9	0.01	10	50	0.2						2020-07-31	0.9832	2020-08-06	0.163867	1.63867
g	QGshd3.9.A.2	17	Apiognomonia errabunda	10	0.087	87	50	0.174						2020-07-31	0.9072	2020-08-06	0.1512	1.512
g	QGshd3.9.A.2	17	Apiognomonia errabunda	11	0.0102	10.2	50	0.204						2020-07-31	1.123	2020-08-06	0.187167	1.87167
g	QGshd3.9.A.2	17	Apiognomonia errabunda	12	0.0087	8.7	50	0.174						2020-07-31	1.073	2020-08-06	0.178833	1.78833
l	QGshd3.9.A.2	17	Apiognomonia errabunda	13	0.0463	46.3	50	0.926	0.802764	0.0660896	0.737997	0.867531	0.0647667	2020-07-31	1.1	2020-08-06	0.183333	1.83333
l	QGshd3.9.A.2	17	Apiognomonia errabunda	14	0.0422	42.2	50	0.844						2020-07-31	0.7421	2020-08-06	0.123683	1.23683
l	QGshd3.9.A.2	17	Apiognomonia errabunda	15	0.0498	49.8	50	0.996						2020-07-31	0.8048	2020-08-06	0.134133	1.34133
l	QGshd3.9.A.2	17	Apiognomonia errabunda	16	0.0603	60.3	50	1.206						2020-07-31	0.9082	2020-08-06	0.151367	1.51367
g	QGshd1.10.1	5	Ophiognomonia setacea	1	0.0086	8.6	50	0.172						2020-08-03	0.4105	2020-09-01	0.0141552	0.141552
g	QGshd1.10.1	5	Ophiognomonia setacea	2	0.0074	7.4	50	0.148						2020-08-03	0.4408	2020-09-01	0.0152	0.152
g	QGshd1.10.1	5	Ophiognomonia setacea	3	0.0092	9.2	50	0.184						2020-08-03	0.3718	2020-09-01	0.0128207	0.128207
g	QGshd1.10.1	5	Ophiognomonia setacea	4	0.0091	9.1	50	0.182						2020-08-03	0.3397	2020-09-01	0.0117138	0.117138
l	QGshd1.10.1	5	Ophiognomonia setacea	5	0.0147	14.7	50	0.294	0.0649365	0.0197651	0.045567	0.084306	0.0193695	2020-08-03	0.3358	2020-09-01	0.0115793	0.115793
l	QGshd1.10.1	5	Ophiognomonia setacea	6	0.011	11	50	0.22						2020-08-03	0.3489	2020-09-01	0.012031	0.12031
l	QGshd1.10.1	5	Ophiognomonia setacea	7	0.0113	11.3	50	0.226						2020-08-03	0.3446	2020-09-01	0.0118828	0.118828
l	QGshd1.10.1	5	Ophiognomonia setacea	8	0.01	10	50	0.2						2020-08-03	0.3097	2020-09-01	0.0106793	0.106793
g	QGshd1.10.1	17	Ophiognomonia setacea	9	0.0101	10.1	50	0.202						2020-08-03	0.7201	2020-08-12	0.0800111	0.800111
g	QGshd1.10.1	17	Ophiognomonia setacea	10	0.0083	8.3	50	0.166						2020-08-03	0.7546	2020-08-12	0.0838444	0.838444
g	QGshd1.10.1	17	Ophiognomonia setacea	11	0.0091	9.1	50	0.182						2020-08-03	0.6945	2020-08-12	0.0771667	0.771667
g	QGshd1.10.1	17	Ophiognomonia setacea	12	0.0065	6.5	50	0.13						2020-08-03	0.695	2020-08-12	0.0772222	0.772222
l	QGshd1.10.1	17	Ophiognomonia setacea	13	0.0342	34.2	50	0.684	1.51317	0.44513	1.07696	1.94939	0.436219	2020-08-03	0.6842	2020-08-12	0.0760222	0.760222
l	QGshd1.10.1	17	Ophiognomonia setacea	14	0.0777	77.7	50	1.554						2020-08-03	0.4998	2020-08-12	0.0555333	0.555333
l	QGshd1.10.1	17	Ophiognomonia setacea	15	0.154	154	50	3.08						2020-08-03	0.5076	2020-08-12	0.0564	0.564
l	QGshd1.10.1	17	Ophiognomonia setacea	16	0.0688	68.8	50	1.376						2020-08-03	0.703	2020-08-12	0.0781111	0.781111
g	QGshd3.4.A.1	5	Ophiognomonia setacea	1	0.0065	6.5	50	0.13						2020-08-03	0.3993	2020-09-01	0.013769	0.13769
g	QGshd3.4.A.1	5	Ophiognomonia setacea	2	0.0057	5.7	50	0.114						2020-08-03	0.108	2020-09-01	0.00372414	0.0372414
g	QGshd3.4.A.1	5	Ophiognomonia setacea	3	0.0051	5.1	50	0.102						2020-08-03	0.3462	2020-09-01	0.0119379	0.119379
g	QGshd3.4.A.1	5	Ophiognomonia setacea	4	0.0061	6.1	50	0.122						2020-08-03	0.371	2020-09-01	0.0127931	0.127931
l	QGshd3.4.A.1	5	Ophiognomonia setacea	5	0.0091	9.1	50	0.182	0.0821185	0.0106906	0.0716419	0.0925951	0.0104766	2020-08-03	marked, but on fungus. don't know why/how	2020-09-01	NA	10
l	QGshd3.4.A.1	5	Ophiognomonia setacea	6	0.0104	10.4	50	0.208						2020-08-03	0.3491	2020-09-01	0.0120379	0.120379
l	QGshd3.4.A.1	5	Ophiognomonia setacea	7	0.0091	9.1	50	0.182						2020-08-03	0.3185	2020-09-01	0.0109828	0.109828
l	QGshd3.4.A.1	5	Ophiognomonia setacea	8	0.0113	11.3	50	0.226						2020-08-03	0.2516	2020-09-01	0.00867586	0.0867586
g	QGshd3.4.A.1	17	Ophiognomonia setacea	9	0.0091	9.1	50	0.182						2020-08-03	0.5225	2020-08-12	NA	10
g	QGshd3.4.A.1	17	Ophiognomonia setacea	10	0.0099	9.9	50	0.198						2020-08-03	0.4331	2020-08-12	0.0481222	0.481222
g	QGshd3.4.A.1	17	Ophiognomonia setacea	11	0.0086	8.6	50	0.172						2020-08-03	0.5275	2020-08-12	0.0586111	0.586111
g	QGshd3.4.A.1	17	Ophiognomonia setacea	12	0.0114	11.4	50	0.228						2020-08-03			NA	10
l	QGshd3.4.A.1	17	Ophiognomonia setacea	13	0.0362	36.2	50	0.724	0.663729	0.0765463	0.588715	0.738742	0.075014	2020-08-03	0.5488	2020-08-12	0.0609778	0.609778
l	QGshd3.4.A.1	17	Ophiognomonia setacea	14	0.0535	53.5	50	1.07						2020-08-03	0.507	2020-08-12	0.0563333	0.563333
l	QGshd3.4.A.1	17	Ophiognomonia setacea	15	0.0351	35.1	50	0.702						2020-08-03	0.711	2020-08-12	0.079	0.79
l	QGshd3.4.A.1	17	Ophiognomonia setacea	16	0.0468	46.8	50	0.936						2020-08-03	0.6238	2020-08-12	0.0693111	0.693111
g	QG7.10	5	Ophiognomonia setacea	1	0.0085	8.5	50	0.17						2020-08-04	0.4394	2020-09-03	0.0146467	0.146467
g	QG7.10	5	Ophiognomonia setacea	2	0.0085	8.5	50	0.17						2020-08-04	0.3725	2020-09-03	0.0124167	0.124167
g	QG7.10	5	Ophiognomonia setacea	3	0.0093	9.3	50	0.186						2020-08-04	0.4703	2020-09-03	0.0156767	0.156767
g	QG7.10	5	Ophiognomonia setacea	4	0.0098	9.8	50	0.196						2020-08-04	0.312	2020-09-03	0.0104	0.104
l	QG7.10	5	Ophiognomonia setacea	5	0.011	11	50	0.22	0.0186755	0.0134933	0.00545228	0.0318987	0.0132232	2020-08-04	0.3394	2020-09-03	0.0113133	0.113133
l	QG7.10	5	Ophiognomonia setacea	6	0.0105	10.5	50	0.21						2020-08-04	0.4368	2020-09-03	0.01456	0.1456
l	QG7.10	5	Ophiognomonia setacea	7	0.0106	10.6	50	0.212						2020-08-04	0.4329	2020-09-03	0.01443	0.1443
l	QG7.10	5	Ophiognomonia setacea	8	0.0078	7.8	50	0.156						2020-08-04	0.3569	2020-09-03	0.0118967	0.118967
g	QG7.10	17	Ophiognomonia setacea	9	0.0102	10.2	50	0.204						2020-08-04	0.5503	2020-08-12	0.0687875	0.687875
g	QG7.10	17	Ophiognomonia setacea	10	0.0094	9.4	50	0.188						2020-08-04	0.5576	2020-08-12	0.0697	0.697
g	QG7.10	17	Ophiognomonia setacea	11	0.0078	7.8	50	0.156						2020-08-04	0.5206	2020-08-12	0.065075	0.65075
g	QG7.10	17	Ophiognomonia setacea	12	0.0088	8.8	50	0.176						2020-08-04	0.614	2020-08-12	0.07675	0.7675
l	QG7.10	17	Ophiognomonia setacea	13	0.0306	30.6	50	0.612	0.235911	0.0855855	0.152039	0.319784	0.0838723	2020-08-04	0.6355	2020-08-12	0.0794375	0.794375
l	QG7.10	17	Ophiognomonia setacea	14	0.0277	27.7	50	0.554						2020-08-04	0.7241	2020-08-12	0.0905125	0.905125
l	QG7.10	17	Ophiognomonia setacea	15	0.0103	10.3	50	0.206						2020-08-04	0.7306	2020-08-12	0.091325	0.91325
l	QG7.10	17	Ophiognomonia setacea	16	0.0138	13.8	50	0.276						2020-08-04	0.731	2020-08-12	0.091375	0.91375
g	QGshd5.9.a.1	5	Ophiognomonia setacea	1	0.0103	10.3	50	0.206						2020-08-04	0.3878	2020-09-01	0.01385	0.1385
g	QGshd5.9.a.1	5	Ophiognomonia setacea	2	0.0113	11.3	50	0.226						2020-08-04	0.2037	2020-09-01	0.007275	0.07275
g	QGshd5.9.a.1	5	Ophiognomonia setacea	3	0.0101	10.1	50	0.202						2020-08-04	0.4147	2020-09-01	0.0148107	0.148107
g	QGshd5.9.a.1	5	Ophiognomonia setacea	4	0.011	11	50	0.22						2020-08-04	0.3774	2020-09-01	0.0134786	0.134786
l	QGshd5.9.a.1	5	Ophiognomonia setacea	5	0.0184	18.4	50	0.368	0.0812895	0.0231747	0.0585787	0.104	0.0227108	2020-08-04	0.3786	2020-09-01	0.0135214	0.135214
l	QGshd5.9.a.1	5	Ophiognomonia setacea	6	0.0134	13.4	50	0.268						2020-08-04	0.3807	2020-09-01	0.0135964	0.135964
l	QGshd5.9.a.1	5	Ophiognomonia setacea	7	0.0125	12.5	50	0.25						2020-08-04	0.3431	2020-09-01	0.0122536	0.122536
l	QGshd5.9.a.1	5	Ophiognomonia setacea	8	0.0146	14.6	50	0.292						2020-08-04	0.4127	2020-09-01	0.0147393	0.147393
g	QGshd5.9.a.1	17	Ophiognomonia setacea	9	0.0087	8.7	50	0.174						2020-08-04	0.825	2020-08-12	0.103125	1.03125
g	QGshd5.9.a.1	17	Ophiognomonia setacea	10	0.0094	9.4	50	0.188						2020-08-04	0.575	2020-08-12	0.071875	0.71875
g	QGshd5.9.a.1	17	Ophiognomonia setacea	11	0.0146	14.6	50	0.292						2020-08-04	0.6687	2020-08-12	0.0835875	0.835875
g	QGshd5.9.a.1	17	Ophiognomonia setacea	12	0.009	9	50	0.18						2020-08-04	0.7227	2020-08-12	0.0903375	0.903375
l	QGshd5.9.a.1	17	Ophiognomonia setacea	13	0.0269	26.9	50	0.538	0.151697	0.0639936	0.088984	0.214409	0.0627125	2020-08-04	0.7357	2020-08-12	0.0919625	0.919625
l	QGshd5.9.a.1	17	Ophiognomonia setacea	14	0.0148	14.8	50	0.296						2020-08-04	0.7944	2020-08-12	0.0993	0.993
l	QGshd5.9.a.1	17	Ophiognomonia setacea	15	0.0112	11.2	50	0.224						2020-08-04	0.5962	2020-08-12	0.074525	0.74525
l	QGshd5.9.a.1	17	Ophiognomonia setacea	16	0.0192	19.2	50	0.384						2020-08-04	0.5867	2020-08-12	0.0733375	0.733375
g	QGsun4.9.A.2.1.1.1.1.1.1.1	5	Pyronema omphalodes	1	0.0002	0.2	50	0.004						2020-08-16	0	No lines, no growth (less than 10 tiny tiny tendrils per chunk, visibly only with microscope	0	0
g	QGsun4.9.A.2.1.1.1.1.1.1.1	5	Pyronema omphalodes	2	wouldn't register	NA	50	0						2020-08-16	0.479	2020-10-07	0.00921154	0.0921154
g	QGsun4.9.A.2.1.1.1.1.1.1.1	5	Pyronema omphalodes	3	0.0001	0.1	50	0.002						2020-08-16	0.4547	2020-10-07	0.00874423	0.0874423
g	QGsun4.9.A.2.1.1.1.1.1.1.1	5	Pyronema omphalodes	4	wouldn't register	NA	50	0						2020-08-16	0.6088	2020-10-07	0.0117077	0.117077
l	QGsun4.9.A.2.1.1.1.1.1.1.1	5	Pyronema omphalodes	5	wouldn't register	NA	50	0	-0.0014585	0.000835899	-0.00227767	-0.000639334	0.000819166	2020-08-16	0	No lines, no growth (less than 10 tiny tiny tendrils per chunk, visibly only with microscope	0	0
l	QGsun4.9.A.2.1.1.1.1.1.1.1	5	Pyronema omphalodes	6	wouldn't register	NA	50	0						2020-08-16	0	No lines, no growth (less than 10 tiny tiny tendrils per chunk, visibly only with microscope	0	0
l	QGsun4.9.A.2.1.1.1.1.1.1.1	5	Pyronema omphalodes	7	wouldn't register	NA	50	0						2020-08-16	0	No lines, no growth (less than 10 tiny tiny tendrils per chunk, visibly only with microscope	0	0
l	QGsun4.9.A.2.1.1.1.1.1.1.1	5	Pyronema omphalodes	8	wouldn't register	NA	50	0						2020-08-16	0	No lines, no growth (less than 10 tiny tiny tendrils per chunk, visibly only with microscope	0	0
g	QGsun4.9.A.2.1.1.1.1.1.1.1	17	Pyronema omphalodes	9	0.0049	4.9	50	0.098						2020-08-16	0.719	2020-08-21	0.1438	1.438
g	QGsun4.9.A.2.1.1.1.1.1.1.1	17	Pyronema omphalodes	10	0.0048	4.8	50	0.096						2020-08-16	0.7842	2020-08-21	0.15684	1.5684
g	QGsun4.9.A.2.1.1.1.1.1.1.1	17	Pyronema omphalodes	11	0.0044	4.4	50	0.088						2020-08-16	0.8076	2020-08-21	0.16152	1.6152
g	QGsun4.9.A.2.1.1.1.1.1.1.1	17	Pyronema omphalodes	12	0.0079	7.9	50	0.158						2020-08-16	1.129	2020-08-21	0.2258	2.258
l	QGsun4.9.A.2.1.1.1.1.1.1.1	17	Pyronema omphalodes	13	0.0775	77.5	50	1.55	1.21242	0.099927	1.1145	1.31035	0.0979265	2020-08-16	1.627	2020-08-21	0.3254	3.254
l	QGsun4.9.A.2.1.1.1.1.1.1.1	17	Pyronema omphalodes	14	0.0641	64.1	50	1.282						2020-08-16	1.7	2020-08-21	0.34	3.4
l	QGsun4.9.A.2.1.1.1.1.1.1.1	17	Pyronema omphalodes	15	0.0721	72.1	50	1.442						2020-08-16	1.833	2020-08-21	0.3666	3.666
l	QGsun4.9.A.2.1.1.1.1.1.1.1	17	Pyronema omphalodes	16	0.0507	50.7	50	1.014						2020-08-16	2.136	2020-08-21	0.4272	4.272
g	QGshd3.6.2	5	Apiognomonia errabunda	1	0.0154	15.4	50	0.308						2020-08-21	0.5629	2020-09-08	0.0312722	0.312722
g	QGshd3.6.2	5	Apiognomonia errabunda	2	0.0152	15.2	50	0.304						2020-08-21	0.4776	2020-09-08	0.0265333	0.265333
g	QGshd3.6.2	5	Apiognomonia errabunda	3	0.013	13	50	0.26						2020-08-21	0.3899	2020-09-08	0.0216611	0.216611
g	QGshd3.6.2	5	Apiognomonia errabunda	4	0.0129	12.9	50	0.258						2020-08-21	0.5129	2020-09-08	0.0284944	0.284944
l	QGshd3.6.2	5	Apiognomonia errabunda	5	0.0317	31.7	50	0.634	0.366845	0.0275212	0.339874	0.393815	0.0269702	2020-08-21	0.4382	2020-09-08	0.0243444	0.243444
l	QGshd3.6.2	5	Apiognomonia errabunda	6	0.0295	29.5	50	0.59						2020-08-21	0.4283	2020-09-08	0.0237944	0.237944
l	QGshd3.6.2	5	Apiognomonia errabunda	7	0.0361	36.1	50	0.722						2020-08-21	0.5402	2020-09-08	0.0300111	0.300111
l	QGshd3.6.2	5	Apiognomonia errabunda	8	0.0326	32.6	50	0.652						2020-08-21	0.5247	2020-09-08	0.02915	0.2915
g	QGshd3.6.2	17	Apiognomonia errabunda	9	0.0117	11.7	50	0.234						2020-08-21	0.5797	2020-08-25	0.144925	1.44925
g	QGshd3.6.2	17	Apiognomonia errabunda	10	0.0091	9.1	50	0.182						2020-08-21	0.6745	2020-08-25	0.168625	1.68625
g	QGshd3.6.2	17	Apiognomonia errabunda	11	0.0133	13.3	50	0.266						2020-08-21	0.548	2020-08-25	0.137	1.37
g	QGshd3.6.2	17	Apiognomonia errabunda	12	0.0135	13.5	50	0.27						2020-08-21	0.6439	2020-08-25	0.160975	1.60975
l	QGshd3.6.2	17	Apiognomonia errabunda	13	0.1049	104.9	50	2.098	2.3609	0.489987	1.88072	2.84108	0.480179	2020-08-21	0.6467	2020-08-25	0.161675	1.61675
l	QGshd3.6.2	17	Apiognomonia errabunda	14	0.066	66	50	1.32						2020-08-21	0.6953	2020-08-25	0.173825	1.73825
l	QGshd3.6.2	17	Apiognomonia errabunda	15	0.1475	147.5	50	2.95						2020-08-21	0.6089	2020-08-25	0.152225	1.52225
l	QGshd3.6.2	17	Apiognomonia errabunda	16	0.1948	194.8	50	3.896						2020-08-21	0.751	2020-08-25	0.18775	1.8775
g	QGsun3.10.A	5	Fimetariella rabenhorstii	1	0.0018	1.8	50	0.036						2020-08-25	0.2874	2020-08-31	0.0479	0.479
g	QGsun3.10.A	5	Fimetariella rabenhorstii	2	0.0026	2.6	50	0.052						2020-08-25	0.4044	2020-08-31	0.0674	0.674
g	QGsun3.10.A	5	Fimetariella rabenhorstii	3	0.0016	1.6	50	0.032						2020-08-25	0.5277	2020-08-31	0.08795	0.8795
g	QGsun3.10.A	5	Fimetariella rabenhorstii	4	0.0006	0.6	50	0.012						2020-08-25	0.5367	2020-08-31	0.08945	0.8945
l	QGsun3.10.A	5	Fimetariella rabenhorstii	5	0.0038	3.8	50	0.076	0.0360225	0.00756161	0.0286123	0.0434327	0.00741024	2020-08-25	0.5016	2020-08-31	0.0836	0.836
l	QGsun3.10.A	5	Fimetariella rabenhorstii	6	0.0035	3.5	50	0.07						2020-08-25	0.5231	2020-08-31	0.0871833	0.871833
l	QGsun3.10.A	5	Fimetariella rabenhorstii	7	0.0031	3.1	50	0.062						2020-08-25	0.5111	2020-08-31	0.0851833	0.851833
l	QGsun3.10.A	5	Fimetariella rabenhorstii	8	0.0034	3.4	50	0.068						2020-08-25	0.5234	2020-08-31	0.0872333	0.872333
g	QGsun3.10.A	17	Fimetariella rabenhorstii	9	0.0071	7.1	50	0.142						2020-08-25	0.833	2020-08-31	0.138833	1.38833
g	QGsun3.10.A	17	Fimetariella rabenhorstii	10	0.0066	6.6	50	0.132						2020-08-25	0.8892	2020-08-31	0.1482	1.482
g	QGsun3.10.A	17	Fimetariella rabenhorstii	11	0.0049	4.9	50	0.098						2020-08-25	0.6714	2020-08-31	0.1119	1.119
g	QGsun3.10.A	17	Fimetariella rabenhorstii	12	0.0066	6.6	50	0.132						2020-08-25	0.962	2020-08-31	0.160333	1.60333
l	QGsun3.10.A	17	Fimetariella rabenhorstii	13	0.0146	14.6	50	0.292	0.088211	0.0480751	0.0410983	0.135324	0.0471127	2020-08-25	0.9381	2020-08-31	0.15635	1.5635
l	QGsun3.10.A	17	Fimetariella rabenhorstii	14	0.0129	12.9	50	0.258						2020-08-25	1.1634	2020-08-31	0.1939	1.939
l	QGsun3.10.A	17	Fimetariella rabenhorstii	15	0.0025	2.5	50	0.05						2020-08-25	0.8539	2020-08-31	0.142317	1.42317
l	QGsun3.10.A	17	Fimetariella rabenhorstii	16	0.0127	12.7	50	0.254						2020-08-25	0.9673	2020-08-31	0.161217	1.61217
g	QG5.8.A.2	5	Saccothecium rubi	1	0.0125	12.5	50	0.25						2020-09-03	0.5235	2020-10-06	0.0158636	0.158636
g	QG5.8.A.2	5	Saccothecium rubi	2	0.0119	11.9	50	0.238						2020-09-03	0.5746	2020-10-06	0.0174121	0.174121
g	QG5.8.A.2	5	Saccothecium rubi	3	0.013	13	50	0.26						2020-09-03	0.5997	2020-10-06	0.0181727	0.181727
g	QG5.8.A.2	5	Saccothecium rubi	4	0.0157	15.7	50	0.314						2020-09-03	0.5786	2020-10-06	0.0175333	0.175333
l	QG5.8.A.2	5	Saccothecium rubi	5	0.0404	40.4	50	0.808	0.448743	0.0324225	0.416969	0.480517	0.0317735	2020-09-03	0.9743	2020-10-06	0.0295242	0.295242
l	QG5.8.A.2	5	Saccothecium rubi	6	0.0349	34.9	50	0.698						2020-09-03	0.9552	2020-10-06	0.0289455	0.289455
l	QG5.8.A.2	5	Saccothecium rubi	7	0.0346	34.6	50	0.692						2020-09-03	0.9572	2020-10-06	0.0290061	0.290061
l	QG5.8.A.2	5	Saccothecium rubi	8	0.0327	32.7	50	0.654						2020-09-03	0.985	2020-10-06	0.0298485	0.298485
g	QG5.8.A.2	17	Saccothecium rubi	9	0.0087	8.7	50	0.174						2020-09-03	0.4229	2020-09-10	0.0604143	0.604143
g	QG5.8.A.2	17	Saccothecium rubi	10	0.0064	6.4	50	0.128						2020-09-03	0.4602	2020-09-10	0.0657429	0.657429
g	QG5.8.A.2	17	Saccothecium rubi	11	0.0069	6.9	50	0.138						2020-09-03	0.4261	2020-09-10	0.0608714	0.608714
g	QG5.8.A.2	17	Saccothecium rubi	12	0.0085	8.5	50	0.17						2020-09-03	0.3967	2020-09-10	0.0566714	0.566714
l	QG5.8.A.2	17	Saccothecium rubi	13	0.0696	69.6	50	1.392	1.38144	0.305935	1.08163	1.68125	0.29981	2020-09-03	0.6008	2020-09-08	0.12016	1.2016
l	QG5.8.A.2	17	Saccothecium rubi	14	0.0418	41.8	50	0.836						2020-09-03	0.5517	2020-09-08	0.11034	1.1034
l	QG5.8.A.2	17	Saccothecium rubi	15	0.0686	68.6	50	1.372						2020-09-03	0.501	2020-09-08	0.1002	1.002
l	QG5.8.A.2	17	Saccothecium rubi	16	0.1262	126.2	50	2.524						2020-09-03	0.5345	2020-09-08	0.1069	1.069
g	QGshd1.9.A.R2	5	Cladosporium sinuosum	1	0.0151	15.1	50	0.302						2020-09-03	0.5936	2020-09-21	0.0329778	0.329778
g	QGshd1.9.A.R2	5	Cladosporium sinuosum	2	0.0129	12.9	50	0.258						2020-09-03	0.5586	2020-09-21	0.0310333	0.310333
g	QGshd1.9.A.R2	5	Cladosporium sinuosum	3	0.0161	16.1	50	0.322						2020-09-03	0.5153	2020-09-21	0.0286278	0.286278
g	QGshd1.9.A.R2	5	Cladosporium sinuosum	4	0.014	14	50	0.28						2020-09-03	0.3994	2020-09-21	0.0221889	0.221889
l	QGshd1.9.A.R2	5	Cladosporium sinuosum	5	0.058	58	50	1.16	0.39241	0.134886	0.260224	0.524595	0.132186	2020-09-03	0.336	2020-09-14	0.0305455	0.305455
l	QGshd1.9.A.R2	5	Cladosporium sinuosum	6	0.0283	28.3	50	0.566						2020-09-03	0.3221	2020-09-14	0.0292818	0.292818
l	QGshd1.9.A.R2	5	Cladosporium sinuosum	7	0.0272	27.2	50	0.544						2020-09-03	0.3246	2020-09-14	0.0295091	0.295091
l	QGshd1.9.A.R2	5	Cladosporium sinuosum	8	0.0233	23.3	50	0.466						2020-09-03	0.2071	2020-09-14	0.0188273	0.188273
g	QGshd1.9.A.R2	17	Cladosporium sinuosum	9	0.0102	10.2	50	0.204						2020-09-03	0.8152	2020-09-08	0.16304	1.6304
g	QGshd1.9.A.R2	17	Cladosporium sinuosum	10	0.0111	11.1	50	0.222						2020-09-03	0.6681	2020-09-08	0.13362	1.3362
g	QGshd1.9.A.R2	17	Cladosporium sinuosum	11	0.0074	7.4	50	0.148						2020-09-03	0.6921	2020-09-08	0.13842	1.3842
g	QGshd1.9.A.R2	17	Cladosporium sinuosum	12	0.0107	10.7	50	0.214						2020-09-03	0.6633	2020-09-08	0.13266	1.3266
l	QGshd1.9.A.R2	17	Cladosporium sinuosum	13	0.0523	52.3	50	1.046	0.792228	0.0705	0.723139	0.861317	0.0690887	2020-09-03	0.7922	2020-09-08	0.15844	1.5844
l	QGshd1.9.A.R2	17	Cladosporium sinuosum	14	0.051	51	50	1.02						2020-09-03	0.7243	2020-09-08	0.14486	1.4486
l	QGshd1.9.A.R2	17	Cladosporium sinuosum	15	0.057	57	50	1.14						2020-09-03	0.7125	2020-09-08	0.1425	1.425
l	QGshd1.9.A.R2	17	Cladosporium sinuosum	16	0.038	38	50	0.76						2020-09-03	0.3971	2020-09-08	0.07942	0.7942
g	QG5.9.A	5	Ophiognomonia setacea	1	0.0055	5.5	50	0.11						2020-09-16	0.508	2020-10-19	0.0153939	0.153939
g	QG5.9.A	5	Ophiognomonia setacea	2	0.0055	5.5	50	0.11						2020-09-16	0.6458	2020-10-19	0.0195697	0.195697
g	QG5.9.A	5	Ophiognomonia setacea	3	0.0058	5.8	50	0.116						2020-09-16	0.5066	2020-10-19	0.0153515	0.153515
g	QG5.9.A	5	Ophiognomonia setacea	4	0.0052	5.2	50	0.104						2020-09-16	0.4836	2020-10-19	0.0146545	0.146545
l	QG5.9.A	5	Ophiognomonia setacea	5	0.0175	17.5	50	0.35	0.189354	0.0255105	0.164354	0.214354	0.0249998	2020-09-16	0.4481	2020-10-19	0.0135788	0.135788
l	QG5.9.A	5	Ophiognomonia setacea	6	0.0121	12.1	50	0.242						2020-09-16	0.4434	2020-10-19	0.0134364	0.134364
l	QG5.9.A	5	Ophiognomonia setacea	7	0.0127	12.7	50	0.254						2020-09-16	0.4745	2020-10-19	0.0143788	0.143788
l	QG5.9.A	5	Ophiognomonia setacea	8	0.0173	17.3	50	0.346						2020-09-16	0.4378	2020-10-19	0.0132667	0.132667
g	QG5.9.A	17	Ophiognomonia setacea	9	0.0045	4.5	50	0.09						2020-09-16	0.5733	2020-09-21	0.11466	1.1466
g	QG5.9.A	17	Ophiognomonia setacea	10	0.0057	5.7	50	0.114						2020-09-16	0.4815	2020-09-21	0.0963	0.963
g	QG5.9.A	17	Ophiognomonia setacea	11	0.0069	6.9	50	0.138						2020-09-16	0.4522	2020-09-21	0.09044	0.9044
g	QG5.9.A	17	Ophiognomonia setacea	12	0.005	5	50	0.1						2020-09-16	0.4898	2020-09-21	0.09796	0.9796
l	QG5.9.A	17	Ophiognomonia setacea	13	0.1331	133.1	50	2.662	1.83786	0.286099	1.55749	2.11823	0.280371	2020-09-16	0.5183	2020-09-21	0.10366	1.0366
l	QG5.9.A	17	Ophiognomonia setacea	14	0.1152	115.2	50	2.304						2020-09-16	0.4579	2020-09-21	0.09158	0.9158
l	QG5.9.A	17	Ophiognomonia setacea	15	0.0816	81.6	50	1.632						2020-09-16	0.4992	2020-09-21	0.09984	0.9984
l	QG5.9.A	17	Ophiognomonia setacea	16	0.0586	58.6	50	1.172						2020-09-16	0.4863	2020-09-21	0.09726	0.9726
g	QG7.10.A.3	5	Cladosporium sp.	1	0.0165	16.5	50	0.33						2020-09-23	0.3041	2020-10-19	0.0116962	0.116962
g	QG7.10.A.3	5	Cladosporium sp.	2	0.016	16	50	0.32						2020-09-23	0.3407	2020-10-19	0.0131038	0.131038
g	QG7.10.A.3	5	Cladosporium sp.	3	0.0153	15.3	50	0.306						2020-09-23	0.297	2020-10-19	0.0114231	0.114231
g	QG7.10.A.3	5	Cladosporium sp.	4	0.0156	15.6	50	0.312						2020-09-23	0.2901	2020-10-19	0.0111577	0.111577
l	QG7.10.A.3	5	Cladosporium sp.	5	0.021	21	50	0.42	0.069729	0.0152636	0.054771	0.084687	0.014958	2020-09-23	0.4216	2020-10-19	0.0162154	0.162154
l	QG7.10.A.3	5	Cladosporium sp.	6	0.0202	20.2	50	0.404						2020-09-23	0.3927	2020-10-19	0.0151038	0.151038
l	QG7.10.A.3	5	Cladosporium sp.	7	0.0189	18.9	50	0.378						2020-09-23	0.4573	2020-10-19	0.0175885	0.175885
l	QG7.10.A.3	5	Cladosporium sp.	8	0.0172	17.2	50	0.344						2020-09-23	0.3466	2020-10-19	0.0133308	0.133308
g	QG7.10.A.3	17	Cladosporium sp.	9	0.0087	8.7	50	0.174						2020-09-23	0.7642	2020-10-06	0.0587846	0.587846
g	QG7.10.A.3	17	Cladosporium sp.	10	0.0076	7.6	50	0.152						2020-09-23	0.6685	2020-10-06	0.0514231	0.514231
g	QG7.10.A.3	17	Cladosporium sp.	11	0.0079	7.9	50	0.158						2020-09-23	0.7052	2020-10-06	0.0542462	0.542462
g	QG7.10.A.3	17	Cladosporium sp.	12	0.0079	7.9	50	0.158						2020-09-23	0.9248	2020-10-06	0.0711385	0.711385
l	QG7.10.A.3	17	Cladosporium sp.	13	0.0301	30.1	50	0.602	0.688372	0.107952	0.582581	0.794163	0.105791	2020-09-23	0.8073	2020-10-06	0.0621	0.621
l	QG7.10.A.3	17	Cladosporium sp.	14	0.0496	49.6	50	0.992						2020-09-23	1.053	2020-10-06	0.081	0.81
l	QG7.10.A.3	17	Cladosporium sp.	15	0.0558	55.8	50	1.116						2020-09-23	0.8495	2020-10-06	0.0653462	0.653462
l	QG7.10.A.3	17	Cladosporium sp.	16	0.0337	33.7	50	0.674						2020-09-23	1.128	2020-10-06	0.0867692	0.867692
g	QGshd5.3.A.1	5	Ophiognomonia quercus-gambelii	1	0.0051	5.1	50	0.102						2020-09-23	0.3037	2020-10-27	0.00893235	0.0893235
g	QGshd5.3.A.1	5	Ophiognomonia quercus-gambelii	2	0.0077	7.7	50	0.154						2020-09-23	0.3648	2020-10-27	0.0107294	0.107294
g	QGshd5.3.A.1	5	Ophiognomonia quercus-gambelii	3	0.0072	7.2	50	0.144						2020-09-23	0.3842	2020-10-27	0.0113	0.113
g	QGshd5.3.A.1	5	Ophiognomonia quercus-gambelii	4	0.0075	7.5	50	0.15						2020-09-23	0.351	2020-10-27	0.0103235	0.103235
l	QGshd5.3.A.1	5	Ophiognomonia quercus-gambelii	5	0.0134	13.4	50	0.268	0.0802065	0.021464	0.0591721	0.101241	0.0210344	2020-09-23	0.3762	2020-10-27	0.0110647	0.110647
l	QGshd5.3.A.1	5	Ophiognomonia quercus-gambelii	6	0.0118	11.8	50	0.236						2020-09-23	0.2278	2020-10-27	0.0067	0.067
l	QGshd5.3.A.1	5	Ophiognomonia quercus-gambelii	7	0.0104	10.4	50	0.208						2020-09-23	0.2523	2020-10-27	0.00742059	0.0742059
l	QGshd5.3.A.1	5	Ophiognomonia quercus-gambelii	8	0.008	8	50	0.16						2020-09-23	0.2096	2020-10-27	0.00616471	0.0616471
g	QGshd5.3.A.1	17	Ophiognomonia quercus-gambelii	9	0.0098	9.8	50	0.196						2020-09-23	0.6624	2020-10-06	0.0509538	0.509538
g	QGshd5.3.A.1	17	Ophiognomonia quercus-gambelii	10	0.0088	8.8	50	0.176						2020-09-23	1.036	2020-10-06	0.0796923	0.796923
g	QGshd5.3.A.1	17	Ophiognomonia quercus-gambelii	11	0.0085	8.5	50	0.17						2020-09-23	1.0669	2020-10-06	0.0820692	0.820692
g	QGshd5.3.A.1	17	Ophiognomonia quercus-gambelii	12	0.009	9	50	0.18						2020-09-23	0.9501	2020-10-06	0.0730846	0.730846
l	QGshd5.3.A.1	17	Ophiognomonia quercus-gambelii	13	0.1628	162.8	50	3.256	1.90914	0.360587	1.55577	2.26251	0.353368	2020-09-23	0.7554	2020-10-06	0.0581077	0.581077
l	QGshd5.3.A.1	17	Ophiognomonia quercus-gambelii	14	0.0867	86.7	50	1.734						2020-09-23	0.8115	2020-10-06	0.0624231	0.624231
l	QGshd5.3.A.1	17	Ophiognomonia quercus-gambelii	15	0.1015	101.5	50	2.03						2020-09-23	0.6053	2020-10-06	0.0465615	0.465615
l	QGshd5.3.A.1	17	Ophiognomonia quercus-gambelii	16	0.0685	68.5	50	1.37						2020-09-23	1.0017	2020-10-06	0.0770538	0.770538
g	QGshd1.7.A.4.1	5	Ophiognomonia quercus-gambelii	1	0.013	13	50	0.26						2020-09-28	0.2444	2020-10-27	0.00842759	0.0842759
g	QGshd1.7.A.4.1	5	Ophiognomonia quercus-gambelii	2	0.0094	9.4	50	0.188						2020-09-28	0.3438	2020-10-27	0.0118552	0.118552
g	QGshd1.7.A.4.1	5	Ophiognomonia quercus-gambelii	3	0.0107	10.7	50	0.214						2020-09-28	0.4419	2020-10-27	0.0152379	0.152379
g	QGshd1.7.A.4.1	5	Ophiognomonia quercus-gambelii	4	0.0117	11.7	50	0.234						2020-09-28	0.3692	2020-10-27	0.012731	0.12731
l	QGshd1.7.A.4.1	5	Ophiognomonia quercus-gambelii	5	0.0138	13.8	50	0.276	0.0317615	0.0153116	0.0167564	0.0467666	0.0150051	2020-09-28	0.2766	2020-10-27	0.00953793	0.0953793
l	QGshd1.7.A.4.1	5	Ophiognomonia quercus-gambelii	6	0.0125	12.5	50	0.25						2020-09-28	0.2809	2020-10-27	0.00968621	0.0968621
l	QGshd1.7.A.4.1	5	Ophiognomonia quercus-gambelii	7	0.0119	11.9	50	0.238						2020-09-28	0.3247	2020-10-27	0.0111966	0.111966
l	QGshd1.7.A.4.1	5	Ophiognomonia quercus-gambelii	8	0.0129	12.9	50	0.258						2020-09-28	0.322	2020-10-27	0.0111034	0.111034
g	QGshd1.7.A.4.1	17	Ophiognomonia quercus-gambelii	9	0.0083	8.3	50	0.166						2020-09-28	1.3429	2020-10-16	0.0746056	0.746056
g	QGshd1.7.A.4.1	17	Ophiognomonia quercus-gambelii	10	0.0086	8.6	50	0.172						2020-09-28	1.207	2020-10-16	0.0670556	0.670556
g	QGshd1.7.A.4.1	17	Ophiognomonia quercus-gambelii	11	0.0081	8.1	50	0.162						2020-09-28	1.2791	2020-10-16	0.0710611	0.710611
g	QGshd1.7.A.4.1	17	Ophiognomonia quercus-gambelii	12	0.0088	8.8	50	0.176						2020-09-28	1.1818	2020-10-16	0.0656556	0.656556
l	QGshd1.7.A.4.1	17	Ophiognomonia quercus-gambelii	13	0.0344	34.4	50	0.688	0.515911	0.0820532	0.435501	0.596322	0.0804107	2020-09-28	1.158	2020-10-16	0.0643333	0.643333
l	QGshd1.7.A.4.1	17	Ophiognomonia quercus-gambelii	14	0.048	48	50	0.96						2020-09-28	1.3531	2020-10-16	0.0751722	0.751722
l	QGshd1.7.A.4.1	17	Ophiognomonia quercus-gambelii	15	0.0263	26.3	50	0.526						2020-09-28	1.2019	2020-10-16	0.0667722	0.667722
l	QGshd1.7.A.4.1	17	Ophiognomonia quercus-gambelii	16	0.0294	29.4	50	0.588						2020-09-28	1.2712	2020-10-16	0.0706222	0.706222
g	QG5.4.A	5	Ophiognomonia setacea	1	0.0104	10.4	50	0.208						2020-09-28	0.419	2020-10-27	0.0144483	0.144483
g	QG5.4.A	5	Ophiognomonia setacea	2	0.01	10	50	0.2						2020-09-28	0.2525	2020-10-27	0.0087069	0.087069
g	QG5.4.A	5	Ophiognomonia setacea	3	0.0092	9.2	50	0.184						2020-09-28	0.3161	2020-10-27	0.0109	0.109
g	QG5.4.A	5	Ophiognomonia setacea	4	0.0106	10.6	50	0.212						2020-09-28	0.3243	2020-10-27	0.0111828	0.111828
l	QG5.4.A	5	Ophiognomonia setacea	5	0.0161	16.1	50	0.322	0.100241	0.00969283	0.0907427	0.10974	0.0094988	2020-09-28	0.3195	2020-10-27	0.0110172	0.110172
l	QG5.4.A	5	Ophiognomonia setacea	6	0.0139	13.9	50	0.278						2020-09-28	0.358	2020-10-27	0.0123448	0.123448
l	QG5.4.A	5	Ophiognomonia setacea	7	0.0154	15.4	50	0.308						2020-09-28	0.3714	2020-10-27	0.0128069	0.128069
l	QG5.4.A	5	Ophiognomonia setacea	8	0.0148	14.8	50	0.296						2020-09-28	0.3333	2020-10-27	0.0114931	0.114931
g	QG5.4.A	17	Ophiognomonia setacea	9	0.01	10	50	0.2						2020-09-28	1.4142	2020-10-16	0.0785667	0.785667
g	QG5.4.A	17	Ophiognomonia setacea	10	0.0102	10.2	50	0.204						2020-09-28	1.4807	2020-10-16	0.0822611	0.822611
g	QG5.4.A	17	Ophiognomonia setacea	11	0.0101	10.1	50	0.202						2020-09-28	1.4137	2020-10-16	0.0785389	0.785389
g	QG5.4.A	17	Ophiognomonia setacea	12	0.0082	8.2	50	0.164						2020-09-28	1.3387	2020-10-16	0.0743722	0.743722
l	QG5.4.A	17	Ophiognomonia setacea	13	0.0516	51.6	50	1.032	0.736672	0.0763374	0.661863	0.811481	0.0748093	2020-09-28	1.4669	2020-10-16	0.0814944	0.814944
l	QG5.4.A	17	Ophiognomonia setacea	14	0.046	46	50	0.92						2020-09-28	1.5202	2020-10-16	0.0844556	0.844556
l	QG5.4.A	17	Ophiognomonia setacea	15	0.0343	34.3	50	0.686						2020-09-28	1.4917	2020-10-16	0.0828722	0.828722
l	QG5.4.A	17	Ophiognomonia setacea	16	0.0543	54.3	50	1.086						2020-09-28	1.5555	2020-10-16	0.0864167	0.864167
g	QGsun6.6.A	5	Coniochaeta polymorpha	1	0.0037	3.7	50	0.074						2020-11-10	0.6207	2020-12-14	0.0182559	0.182559
g	QGsun6.6.A	5	Coniochaeta polymorpha	2	0.0047	4.7	50	0.094						2020-11-10	0.6671	2020-12-14	0.0196206	0.196206
g	QGsun6.6.A	5	Coniochaeta polymorpha	3	0.0047	4.7	50	0.094						2020-11-10	0.6241	2020-12-14	0.0183559	0.183559
g	QGsun6.6.A	5	Coniochaeta polymorpha	4	0.0044	4.4	50	0.088						2020-11-10	0.637	2020-12-14	0.0187353	0.187353
l	QGsun6.6.A	5	Coniochaeta polymorpha	5	0.0353	35.3	50	0.706	0.375429	0.0993304	0.278087	0.472771	0.097342	2020-11-10	0.6213	2020-12-14	0.0182735	0.182735
l	QGsun6.6.A	5	Coniochaeta polymorpha	6	0.0181	18.1	50	0.362						2020-11-10	0.5966	2020-12-14	0.0175471	0.175471
l	QGsun6.6.A	5	Coniochaeta polymorpha	7	0.0105	10.5	50	0.21						2020-11-10	0.5562	2020-12-14	0.0163588	0.163588
l	QGsun6.6.A	5	Coniochaeta polymorpha	8	0.0298	29.8	50	0.596						2020-11-10	0.5565	2020-12-14	0.0163676	0.163676
g	QGsun6.6.A	17	Coniochaeta polymorpha	9	0.012	12	50	0.24						2020-11-10	0.8125	2020-11-18	0.101562	1.01562
g	QGsun6.6.A	17	Coniochaeta polymorpha	10	0.0095	9.5	50	0.19						2020-11-10	0.9007	2020-11-18	0.112587	1.12587
g	QGsun6.6.A	17	Coniochaeta polymorpha	11	0.0076	7.6	50	0.152						2020-11-10	0.7933	2020-11-18	0.0991625	0.991625
g	QGsun6.6.A	17	Coniochaeta polymorpha	12	0.0089	8.9	50	0.178						2020-11-10	0.7308	2020-11-18	0.09135	0.9135
l	QGsun6.6.A	17	Coniochaeta polymorpha	13	0.1141	114.1	50	2.282	1.72704	0.156241	1.57393	1.88015	0.153113	2020-11-10	0.6652	2020-11-18	0.08315	0.8315
l	QGsun6.6.A	17	Coniochaeta polymorpha	14	0.0853	85.3	50	1.706						2020-11-10	0.7773	2020-11-18	0.0971625	0.971625
l	QGsun6.6.A	17	Coniochaeta polymorpha	15	0.1081	108.1	50	2.162						2020-11-10	0.8194	2020-11-18	0.102425	1.02425
l	QGsun6.6.A	17	Coniochaeta polymorpha	16	0.0764	76.4	50	1.528						2020-11-10	0.7455	2020-11-18	0.0931875	0.931875
g	QG4.1.R1	5	Ophiognomonia setacea	1	0.0114	11.4	50	0.228						2020-11-10	0.2914	2020-11-27	0.0171412	0.171412
g	QG4.1.R1	5	Ophiognomonia setacea	2	0.0119	11.9	50	0.238						2020-11-10	0.0933	2020-11-27	0.00548824	0.0548824
g	QG4.1.R1	5	Ophiognomonia setacea	3	0.0127	12.7	50	0.254						2020-11-10	0.1062	2020-11-27	0.00624706	0.0624706
g	QG4.1.R1	5	Ophiognomonia setacea	4	0.0087	8.7	50	0.174						2020-11-10	0.0857	2020-11-27	0.00504118	0.0504118
l	QG4.1.R1	5	Ophiognomonia setacea	5	0.0331	33.1	50	0.662	0.456951	0.0290401	0.428492	0.48541	0.0284588	2020-11-10	0.7417	2020-12-14	0.0218147	0.218147
l	QG4.1.R1	5	Ophiognomonia setacea	6	0.0358	35.8	50	0.716						2020-11-10	0.5821	2020-12-14	0.0171206	0.171206
l	QG4.1.R1	5	Ophiognomonia setacea	7	0.0306	30.6	50	0.612						2020-11-10	0.694	2020-12-14	0.0204118	0.204118
l	QG4.1.R1	5	Ophiognomonia setacea	8	0.0369	36.9	50	0.738						2020-11-10	0.6664	2020-12-14	0.0196	0.196
g	QG4.1.R1	17	Ophiognomonia setacea	9	0.0069	6.9	50	0.138						2020-11-10	1.12	2020-11-18	0.14	1.4
g	QG4.1.R1	17	Ophiognomonia setacea	10	0.0075	7.5	50	0.15						2020-11-10	0.8403	2020-11-18	0.105038	1.05038
g	QG4.1.R1	17	Ophiognomonia setacea	11	0.0068	6.8	50	0.136						2020-11-10	0.8292	2020-11-18	0.10365	1.0365
g	QG4.1.R1	17	Ophiognomonia setacea	12	0.0087	8.7	50	0.174						2020-11-10	0.8877	2020-11-18	0.110963	1.10963
l	QG4.1.R1	17	Ophiognomonia setacea	13	0.1403	140.3	50	2.806	2.48956	0.269349	2.22561	2.75352	0.263957	2020-11-10	1.661	2020-11-18	0.207625	2.07625
l	QG4.1.R1	17	Ophiognomonia setacea	14	0.1694	169.4	50	3.388						2020-11-10	1.48	2020-11-18	0.185	1.85
l	QG4.1.R1	17	Ophiognomonia setacea	15	0.1253	125.3	50	2.506						2020-11-10	1.787	2020-11-18	0.223375	2.23375
l	QG4.1.R1	17	Ophiognomonia setacea	16	0.0933	93.3	50	1.866						2020-11-10	1.66	2020-11-18	0.2075	2.075
g	QG6.7.A	5	Cladosporium herbarum	1	0.0167	16.7	50	0.334						2020-12-07	0.5922	2021-01-04	0.02115	0.2115
g	QG6.7.A	5	Cladosporium herbarum	2	0.0195	19.5	50	0.39						2020-12-07	0.4461	2021-01-04	0.0159321	0.159321
g	QG6.7.A	5	Cladosporium herbarum	3	0.0171	17.1	50	0.342						2020-12-07	0.4673	2021-01-04	0.0166893	0.166893
g	QG6.7.A	5	Cladosporium herbarum	4	0.0168	16.8	50	0.336						2020-12-07	0.4936	2021-01-04	0.0176286	0.176286
l	QG6.7.A	5	Cladosporium herbarum	5	0.0217	21.7	50	0.434	0.195363	0.0405866	0.155589	0.235137	0.0397741	2020-12-07	0.5075	2021-01-04	0.018125	0.18125
l	QG6.7.A	5	Cladosporium herbarum	6	0.028	28	50	0.56						2020-12-07	0.4224	2021-01-04	0.0150857	0.150857
l	QG6.7.A	5	Cladosporium herbarum	7	0.0325	32.5	50	0.65						2020-12-07	0.3999	2021-01-04	0.0142821	0.142821
l	QG6.7.A	5	Cladosporium herbarum	8	0.0268	26.8	50	0.536						2020-12-07	0.3511	2021-01-04	0.0125393	0.125393
g	QG6.7.A	17	Cladosporium herbarum	9	0.0135	13.5	50	0.27						2020-12-07	0.5685	2020-12-18	0.0516818	0.516818
g	QG6.7.A	17	Cladosporium herbarum	10	0.0149	14.9	50	0.298						2020-12-07	0.5656	2020-12-18	0.0514182	0.514182
g	QG6.7.A	17	Cladosporium herbarum	11	0.0191	19.1	50	0.382						2020-12-07	0.5522	2020-12-18	0.0502	0.502
g	QG6.7.A	17	Cladosporium herbarum	12	0.0148	14.8	50	0.296						2020-12-07	0.5591	2020-12-18	0.0508273	0.508273
l	QG6.7.A	17	Cladosporium herbarum	13	0.0522	52.2	50	1.044	0.631263	0.0693469	0.563305	0.699222	0.0679587	2020-12-07	0.5213	2020-12-18	0.0473909	0.473909
l	QG6.7.A	17	Cladosporium herbarum	14	0.0477	47.7	50	0.954						2020-12-07	0.587	2020-12-18	0.0533636	0.533636
l	QG6.7.A	17	Cladosporium herbarum	15	0.0539	53.9	50	1.078						2020-12-07	0.5041	2020-12-18	0.0458273	0.458273
l	QG6.7.A	17	Cladosporium herbarum	16	0.0358	35.8	50	0.716						2020-12-07	0.3601	2020-12-18	0.0327364	0.327364
g	QGsun5.7.A.4	5	Coniochaeta sp.	1	0.0074	7.4	50	0.148						2020-12-07	0.4259	2021-01-19	0.00990465	0.0990465
g	QGsun5.7.A.4	5	Coniochaeta sp.	2	0.0083	8.3	50	0.166						2020-12-07	0.3532	2021-01-19	0.00821395	0.0821395
g	QGsun5.7.A.4	5	Coniochaeta sp.	3	0.0101	10.1	50	0.202						2020-12-07	0.412	2021-01-19	0.0095814	0.095814
g	QGsun5.7.A.4	5	Coniochaeta sp.	4	0.0102	10.2	50	0.204						2020-12-07	0.4112	2021-01-19	0.00956279	0.0956279
l	QGsun5.7.A.4	5	Coniochaeta sp.	5	0.0072	7.2	50	0.144	-0.02839	0.0182937	-0.0463175	-0.0104625	0.0179275	2020-12-07	0.3938	2021-01-19	0.00915814	0.0915814
l	QGsun5.7.A.4	5	Coniochaeta sp.	6	0.0084	8.4	50	0.168						2020-12-07	0.4517	2021-01-19	0.0105047	0.105047
l	QGsun5.7.A.4	5	Coniochaeta sp.	7	0.0054	5.4	50	0.108						2020-12-07	0.4581	2021-01-19	0.0106535	0.106535
l	QGsun5.7.A.4	5	Coniochaeta sp.	8	0.0093	9.3	50	0.186						2020-12-07	0.3891	2021-01-19	0.00904884	0.0904884
g	QGsun5.7.A.4	17	Coniochaeta sp.	9	0.01	10	50	0.2						2020-12-07	0.2768	2020-12-18	0.0251636	0.251636
g	QGsun5.7.A.4	17	Coniochaeta sp.	10	0.0085	8.5	50	0.17						2020-12-07	0.3707	2020-12-18	0.0337	0.337
g	QGsun5.7.A.4	17	Coniochaeta sp.	11	0.0096	9.6	50	0.192						2020-12-07	0.4641	2020-12-18	0.0421909	0.421909
g	QGsun5.7.A.4	17	Coniochaeta sp.	12	0.0065	6.5	50	0.13						2020-12-07	0.4071	2020-12-18	0.0370091	0.370091
l	QGsun5.7.A.4	17	Coniochaeta sp.	13	0.0297	29.7	50	0.594	0.491563	0.107844	0.385877	0.597248	0.105685	2020-12-07	0.4736	2020-12-18	0.0430545	0.430545
l	QGsun5.7.A.4	17	Coniochaeta sp.	14	0.0512	51.2	50	1.024						2020-12-07	0.5631	2020-12-18	0.0511909	0.511909
l	QGsun5.7.A.4	17	Coniochaeta sp.	15	0.0268	26.8	50	0.536						2020-12-07	0.5188	2020-12-18	0.0471636	0.471636
l	QGsun5.7.A.4	17	Coniochaeta sp.	16	0.0246	24.6	50	0.492						2020-12-07	0.4923	2020-12-18	0.0447545	0.447545
g	QGsun1.6.A.2	5	Ophiognomonia quercus-gambelii	1	0.0081	8.1	51	0.158824						2020-12-14	0.3481	2021-01-12	0.0120034	0.120034
g	QGsun1.6.A.2	5	Ophiognomonia quercus-gambelii	2	0.0072	7.2	51	0.141176						2020-12-14	0.4183	2021-01-12	0.0144241	0.144241
g	QGsun1.6.A.2	5	Ophiognomonia quercus-gambelii	3	0.0074	7.4	51	0.145098						2020-12-14	0.3794	2021-01-12	0.0130828	0.130828
g	QGsun1.6.A.2	5	Ophiognomonia quercus-gambelii	4	0.0077	7.7	51	0.15098						2020-12-14	0.3774	2021-01-12	0.0130138	0.130138
l	QGsun1.6.A.2	5	Ophiognomonia quercus-gambelii	5	0.0132	13.2	51	0.258824	0.0980424	0.0116395	0.0866359	0.109449	0.0114065	2020-12-14	0.3255	2021-01-12	0.0112241	0.112241
l	QGsun1.6.A.2	5	Ophiognomonia quercus-gambelii	6	0.0134	13.4	51	0.262745						2020-12-14	0.402	2021-01-12	0.0138621	0.138621
l	QGsun1.6.A.2	5	Ophiognomonia quercus-gambelii	7	0.0107	10.7	51	0.209804						2020-12-14	0.406	2021-01-12	0.014	0.14
l	QGsun1.6.A.2	5	Ophiognomonia quercus-gambelii	8	0.0131	13.1	51	0.256863						2020-12-14	0.4094	2021-01-12	0.0141172	0.141172
g	QGsun1.6.A.2	17	Ophiognomonia quercus-gambelii	9	0.0096	9.6	51	0.188235						2020-12-14	1.3075	2021-01-04	0.0622619	0.622619
g	QGsun1.6.A.2	17	Ophiognomonia quercus-gambelii	10	0.0092	9.2	51	0.180392						2020-12-14	1.2021	2021-01-04	0.0572429	0.572429
g	QGsun1.6.A.2	17	Ophiognomonia quercus-gambelii	11	0.0083	8.3	51	0.162745						2020-12-14	1.2156	2021-01-04	0.0578857	0.578857
g	QGsun1.6.A.2	17	Ophiognomonia quercus-gambelii	12	0.0082	8.2	51	0.160784						2020-12-14	1.2195	2021-01-04	0.0580714	0.580714
l	QGsun1.6.A.2	17	Ophiognomonia quercus-gambelii	13	0.0478	47.8	51	0.937255	0.358975	0.118493	0.242854	0.475096	0.116121	2020-12-14	1.346	2021-01-04	0.0640952	0.640952
l	QGsun1.6.A.2	17	Ophiognomonia quercus-gambelii	14	0.0221	22.1	51	0.433333						2020-12-14	1.2143	2021-01-04	0.0578238	0.578238
l	QGsun1.6.A.2	17	Ophiognomonia quercus-gambelii	15	0.0213	21.3	51	0.417647						2020-12-14	1.4166	2021-01-04	0.0674571	0.674571
l	QGsun1.6.A.2	17	Ophiognomonia quercus-gambelii	16	0.0172	17.2	51	0.337255						2020-12-14	1.5055	2021-01-04	0.0716905	0.716905
g	QG7.10.A	5	Helotiales 1	1	0.0163	16.3	50	0.326						2021-01-12	0.5504	2021-02-10	0.0189793	0.189793
g	QG7.10.A	5	Helotiales 1	2	0.0147	14.7	50	0.294						2021-01-12	0.467	2021-02-10	0.0161034	0.161034
g	QG7.10.A	5	Helotiales 1	3	0.0145	14.5	50	0.29						2021-01-12	0.5189	2021-02-10	0.0178931	0.178931
g	QG7.10.A	5	Helotiales 1	4	0.0123	12.3	50	0.246						2021-01-12	0.4075	2021-02-10	0.0140517	0.140517
l	QG7.10.A	5	Helotiales 1	5	0.0153	15.3	50	0.306	0.031749	0.0193501	0.0127863	0.0507117	0.0189628	2021-01-12	0.41	2021-02-10	0.0141379	0.141379
l	QG7.10.A	5	Helotiales 1	6	0.0145	14.5	50	0.29						2021-01-12	0.3636	2021-02-10	0.0125379	0.125379
l	QG7.10.A	5	Helotiales 1	7	0.0179	17.9	50	0.358						2021-01-12	0.4009	2021-02-10	0.0138241	0.138241
l	QG7.10.A	5	Helotiales 1	8	0.0165	16.5	50	0.33						2021-01-12	0.4522	2021-02-10	0.0155931	0.155931
g	QG7.10.A	17	Helotiales 1	9	0.0074	7.4	50	0.148						2021-01-12	0.5814	2021-01-22	0.05814	0.5814
g	QG7.10.A	17	Helotiales 1	10	0.0083	8.3	50	0.166						2021-01-12	0.5605	2021-01-22	0.05605	0.5605
g	QG7.10.A	17	Helotiales 1	11	0.0096	9.6	50	0.192						2021-01-12	0.5262	2021-01-22	0.05262	0.5262
g	QG7.10.A	17	Helotiales 1	12	0.0096	9.6	50	0.192						2021-01-12	0.4871	2021-01-22	0.04871	0.4871
l	QG7.10.A	17	Helotiales 1	13	0.007	7	50	0.14	0.045325	0.0306554	0.0152832	0.0753668	0.0300418	2021-01-12	0.769	2021-01-22	0.0769	0.769
l	QG7.10.A	17	Helotiales 1	14	0.0106	10.6	50	0.212						2021-01-12	0.6533	2021-01-22	0.06533	0.6533
l	QG7.10.A	17	Helotiales 1	15	0.0155	15.5	50	0.31						2021-01-12	0.7304	2021-01-22	0.07304	0.7304
l	QG7.10.A	17	Helotiales 1	16	0.011	11	50	0.22						2021-01-12	0.804	2021-01-22	0.0804	0.804
g	QG3.3.A	5	Cladosporium sp.	1	0.0146	14.6	51	0.286275						2021-01-13	0.5487	2021-02-05	0.0238565	0.238565
g	QG3.3.A	5	Cladosporium sp.	2	0.0127	12.7	51	0.24902						2021-01-13	0.5705	2021-02-05	0.0248043	0.248043
g	QG3.3.A	5	Cladosporium sp.	3	0.0136	13.6	51	0.266667						2021-01-13	0.5264	2021-02-05	0.022887	0.22887
g	QG3.3.A	5	Cladosporium sp.	4	0.0117	11.7	51	0.229412						2021-01-13	0.4802	2021-02-05	0.0208783	0.208783
l	QG3.3.A	5	Cladosporium sp.	5	0.0265	26.5	51	0.519608	0.225866	0.0299055	0.196559	0.255173	0.0293068	2021-01-13	0.7333	2021-02-05	0.0318826	0.318826
l	QG3.3.A	5	Cladosporium sp.	6	0.0284	28.4	51	0.556863						2021-01-13	0.6608	2021-02-05	0.0287304	0.287304
l	QG3.3.A	5	Cladosporium sp.	7	0.021	21	51	0.411765						2021-01-13	0.5848	2021-02-05	0.0254261	0.254261
l	QG3.3.A	5	Cladosporium sp.	8	0.0227	22.7	51	0.445098						2021-01-13	0.6744	2021-02-05	0.0293217	0.293217
g	QG3.3.A	17	Cladosporium sp.	9	0.0096	9.6	51	0.188235						2021-01-13	0.8166	2021-01-19	0.1361	1.361
g	QG3.3.A	17	Cladosporium sp.	10	0.0125	12.5	51	0.245098						2021-01-13	0.795	2021-01-19	0.1325	1.325
g	QG3.3.A	17	Cladosporium sp.	11	0.0086	8.6	51	0.168627						2021-01-13	0.762	2021-01-19	0.127	1.27
g	QG3.3.A	17	Cladosporium sp.	12	0.008	8	51	0.156863						2021-01-13	0.9506	2021-01-19	0.158433	1.58433
l	QG3.3.A	17	Cladosporium sp.	13	0.0592	59.2	51	1.16078	0.967178	0.0634337	0.905014	1.02934	0.062164	2021-01-13	1.0452	2021-01-19	0.1742	1.742
l	QG3.3.A	17	Cladosporium sp.	14	0.0682	68.2	51	1.33725						2021-01-13	0.9261	2021-01-19	0.15435	1.5435
l	QG3.3.A	17	Cladosporium sp.	15	0.0499	49.9	51	0.978431						2021-01-13	0.8081	2021-01-19	0.134683	1.34683
l	QG3.3.A	17	Cladosporium sp.	16	0.0588	58.8	51	1.15294						2021-01-13	1.0101	2021-01-19	0.16835	1.6835
g	QGsun4.5.A.1	5	Apiognomonia errabunda	1	0.0206	20.6	51	0.403922						2021-01-13	0.4583	2021-02-16	0.0134794	0.134794
g	QGsun4.5.A.1	5	Apiognomonia errabunda	2	0.0172	17.2	51	0.337255						2021-01-13	0.9121	2021-02-16	0.0268265	0.268265
g	QGsun4.5.A.1	5	Apiognomonia errabunda	3	0.016	16	51	0.313725						2021-01-13	0.5237	2021-02-16	0.0154029	0.154029
g	QGsun4.5.A.1	5	Apiognomonia errabunda	4	0.0146	14.6	51	0.286275						2021-01-13	0.5928	2021-02-16	0.0174353	0.174353
l	QGsun4.5.A.1	5	Apiognomonia errabunda	5	0.0308	30.8	51	0.603922	0.552158	0.221339	0.33525	0.769067	0.216909	2021-01-13	0.5404	2021-02-16	0.0158941	0.158941
l	QGsun4.5.A.1	5	Apiognomonia errabunda	6	0.029	29	51	0.568627						2021-01-13	0.7618	2021-02-16	0.0224059	0.224059
l	QGsun4.5.A.1	5	Apiognomonia errabunda	7	0.0824	82.4	51	1.61569						2021-01-13	0.5957	2021-02-16	0.0175206	0.175206
l	QGsun4.5.A.1	5	Apiognomonia errabunda	8	0.0379	37.9	51	0.743137						2021-01-13	0.4837	2021-02-16	0.0142265	0.142265
g	QGsun4.5.A.1	17	Apiognomonia errabunda	9	0.0098	9.8	51	0.192157						2021-01-13	1.2008	2021-01-19	0.200133	2.00133
g	QGsun4.5.A.1	17	Apiognomonia errabunda	10	0.0104	10.4	51	0.203922						2021-01-13	1.2729	2021-01-19	0.21215	2.1215
g	QGsun4.5.A.1	17	Apiognomonia errabunda	11	0.0118	11.8	51	0.231373						2021-01-13	1.3659	2021-01-19	0.22765	2.2765
g	QGsun4.5.A.1	17	Apiognomonia errabunda	12	0.0074	7.4	51	0.145098						2021-01-13	1.1855	2021-01-19	0.197583	1.97583
l	QGsun4.5.A.1	17	Apiognomonia errabunda	13	0.0534	53.4	51	1.04706	0.684009	0.0750342	0.610477	0.757542	0.0735322	2021-01-13	1.2042	2021-01-19	0.2007	2.007
l	QGsun4.5.A.1	17	Apiognomonia errabunda	14	0.0507	50.7	51	0.994118						2021-01-13	1.2967	2021-01-19	0.216117	2.16117
l	QGsun4.5.A.1	17	Apiognomonia errabunda	15	0.0381	38.1	51	0.747059						2021-01-13	1.2578	2021-01-19	0.209633	2.09633
l	QGsun4.5.A.1	17	Apiognomonia errabunda	16	0.0364	36.4	51	0.713725						2021-01-13	1.2432	2021-01-19	0.2072	2.072
g	QGsun3.10.2	5	Ophiognomonia setacea	1	0.0106	10.6	53	0.2						2021-01-14	0.4778	2021-02-16	0.0144788	0.144788
g	QGsun3.10.2	5	Ophiognomonia setacea	2	0.0091	9.1	53	0.171698						2021-01-14	0.4607	2021-02-16	0.0139606	0.139606
g	QGsun3.10.2	5	Ophiognomonia setacea	3	0.0088	8.8	53	0.166038						2021-01-14	0.4015	2021-02-16	0.0121667	0.121667
g	QGsun3.10.2	5	Ophiognomonia setacea	4	0.0059	5.9	53	0.111321						2021-01-14	0.4249	2021-02-16	0.0128758	0.128758
l	QGsun3.10.2	5	Ophiognomonia setacea	5	0.0118	11.8	53	0.222642	0.050468	0.0164886	0.0343094	0.0666265	0.0161586	2021-01-14	0.3421	2021-02-16	0.0103667	0.103667
l	QGsun3.10.2	5	Ophiognomonia setacea	6	0.0119	11.9	53	0.224528						2021-01-14	0.3521	2021-02-16	0.0106697	0.106697
l	QGsun3.10.2	5	Ophiognomonia setacea	7	0.011	11	53	0.207547						2021-01-14	0.3946	2021-02-16	0.0119576	0.119576
l	QGsun3.10.2	5	Ophiognomonia setacea	8	0.0105	10.5	53	0.198113						2021-01-14	0.4003	2021-02-16	0.0121303	0.121303
g	QGsun3.10.2	17	Ophiognomonia setacea	9	0.0071	7.1	53	0.133962						2021-01-14	0.6563	2021-01-22	0.0820375	0.820375
g	QGsun3.10.2	17	Ophiognomonia setacea	10	0.0096	9.6	53	0.181132						2021-01-14	0.6594	2021-01-22	0.082425	0.82425
g	QGsun3.10.2	17	Ophiognomonia setacea	11	0.0083	8.3	53	0.156604						2021-01-14	0.647	2021-01-22	0.080875	0.80875
g	QGsun3.10.2	17	Ophiognomonia setacea	12	0.0098	9.8	53	0.184906						2021-01-14	0.6354	2021-01-22	0.079425	0.79425
l	QGsun3.10.2	17	Ophiognomonia setacea	13	0.0189	18.9	53	0.356604	0.176589	0.0499063	0.127682	0.225496	0.0489072	2021-01-14	0.8035	2021-01-22	0.100437	1.00438
l	QGsun3.10.2	17	Ophiognomonia setacea	14	0.0256	25.6	53	0.483019						2021-01-14	0.7429	2021-01-22	0.0928625	0.928625
l	QGsun3.10.2	17	Ophiognomonia setacea	15	0.0114	11.4	53	0.215094						2021-01-14	0.7621	2021-01-22	0.0952625	0.952625
l	QGsun3.10.2	17	Ophiognomonia setacea	16	0.0163	16.3	53	0.307547						2021-01-14	0.7492	2021-01-22	0.09365	0.9365
g	QGsun6.8	5	Apiognomonia errabunda	1	0.0081	8.1	53	0.15283						2021-01-14	0.6354	2021-02-10	0.0235333	0.235333
g	QGsun6.8	5	Apiognomonia errabunda	2	0.0072	7.2	53	0.135849						2021-01-14	0.5553	2021-02-10	0.0205667	0.205667
g	QGsun6.8	5	Apiognomonia errabunda	3	0.0062	6.2	53	0.116981						2021-01-14	0.594	2021-02-10	0.022	0.22
g	QGsun6.8	5	Apiognomonia errabunda	4	0.0152	15.2	53	0.286792						2021-01-14	0.6725	2021-02-10	0.0249074	0.249074
l	QGsun6.8	5	Apiognomonia errabunda	5	0.0144	14.4	53	0.271698	0.0589662	0.0349236	0.0247417	0.0931907	0.0342245	2021-01-14	0.6025	2021-02-10	0.0223148	0.223148
l	QGsun6.8	5	Apiognomonia errabunda	6	0.0107	10.7	53	0.201887						2021-01-14	0.5674	2021-02-10	0.0210148	0.210148
l	QGsun6.8	5	Apiognomonia errabunda	7	0.0122	12.2	53	0.230189						2021-01-14	0.5694	2021-02-10	0.0210889	0.210889
l	QGsun6.8	5	Apiognomonia errabunda	8	0.0115	11.5	53	0.216981						2021-01-14	0.2763	2021-02-10	0.0102333	0.102333
g	QGsun6.8	17	Apiognomonia errabunda	9	0.0098	9.8	53	0.184906						2021-01-14	1.029	2021-01-19	0.2058	2.058
g	QGsun6.8	17	Apiognomonia errabunda	10	0.0097	9.7	53	0.183019						2021-01-14	1.046	2021-01-19	0.2092	2.092
g	QGsun6.8	17	Apiognomonia errabunda	11	0.0107	10.7	53	0.201887						2021-01-14	1.049	2021-01-19	0.2098	2.098
g	QGsun6.8	17	Apiognomonia errabunda	12	0.0069	6.9	53	0.130189						2021-01-14	1.053	2021-01-19	0.2106	2.106
l	QGsun6.8	17	Apiognomonia errabunda	13	0.0218	21.8	53	0.411321	0.265554	0.0226611	0.243347	0.287762	0.0222075	2021-01-14	0.9595	2021-01-19	0.1919	1.919
l	QGsun6.8	17	Apiognomonia errabunda	14	0.026	26	53	0.490566						2021-01-14	1.052	2021-01-19	0.2104	2.104
l	QGsun6.8	17	Apiognomonia errabunda	15	0.0212	21.2	53	0.4						2021-01-14	1.012	2021-01-19	0.2024	2.024
l	QGsun6.8	17	Apiognomonia errabunda	16	0.0245	24.5	53	0.462264						2021-01-14	0.9704	2021-01-19	0.19408	1.9408
g	QGsun2.2.A	5	Ophiognomonia setacea	1	0.0121	12.1	50	0.242						2021-01-19	0.3975	2021-02-16	0.0141964	0.141964
g	QGsun2.2.A	5	Ophiognomonia setacea	2	0.0098	9.8	50	0.196						2021-01-19	0.3583	2021-02-16	0.0127964	0.127964
g	QGsun2.2.A	5	Ophiognomonia setacea	3	0.0147	14.7	50	0.294						2021-01-19	0.614	2021-02-16	0.0219286	0.219286
g	QGsun2.2.A	5	Ophiognomonia setacea	4	0.018	18	50	0.36						2021-01-19	0.6314	2021-02-16	0.02255	0.2255
l	QGsun2.2.A	5	Ophiognomonia setacea	5	0.0083	8.3	50	0.166	-0.185382	0.0432697	-0.227786	-0.142979	0.0424035	2021-01-19	0.6042	2021-03-10	0.012084	0.12084
l	QGsun2.2.A	5	Ophiognomonia setacea	6	0.0023	2.3	50	0.046						2021-01-19	0.5102	2021-03-10	0.010204	0.10204
l	QGsun2.2.A	5	Ophiognomonia setacea	7	0.001	1	50	0.02						2021-01-19	0.5366	2021-03-10	0.010732	0.10732
l	QGsun2.2.A	5	Ophiognomonia setacea	8	0.0062	6.2	50	0.124						2021-01-19	0.3803	2021-03-10	0.007606	0.07606
g	QGsun2.2.A	17	Ophiognomonia setacea	9	0.0212	21.2	50	0.424						2021-01-19	0.9304	2021-01-27	0.1163	1.163
g	QGsun2.2.A	17	Ophiognomonia setacea	10	0.0188	18.8	50	0.376						2021-01-19	1.0567	2021-01-27	0.132087	1.32088
g	QGsun2.2.A	17	Ophiognomonia setacea	11	0.0187	18.7	50	0.374						2021-01-19	1.1101	2021-01-27	0.138763	1.38763
g	QGsun2.2.A	17	Ophiognomonia setacea	12	0.011	11	50	0.22						2021-01-19	0.8812	2021-01-27	0.11015	1.1015
l	QGsun2.2.A	17	Ophiognomonia setacea	13	0.0279	27.9	50	0.558	0.013911	0.104123	-0.0881274	0.115949	0.102038	2021-01-19	1.6062	2021-01-27	0.200775	2.00775
l	QGsun2.2.A	17	Ophiognomonia setacea	14	0.0272	27.2	50	0.544						2021-01-19	1.2606	2021-01-27	0.157575	1.57575
l	QGsun2.2.A	17	Ophiognomonia setacea	15	0.0107	10.7	50	0.214						2021-01-19	0.938	2021-01-27	0.11725	1.1725
l	QGsun2.2.A	17	Ophiognomonia setacea	16	0.0065	6.5	50	0.13						2021-01-19	0.9938	2021-01-27	0.124225	1.24225
g	QG6.6.A.1	5	Ophiognomonia setacea	1	0.0145	14.5	49	0.295918						2021-01-20	0.3299	2021-02-22	0.00999697	0.0999697
g	QG6.6.A.1	5	Ophiognomonia setacea	2	0.0131	13.1	49	0.267347						2021-01-20	0.4077	2021-02-22	0.0123545	0.123545
g	QG6.6.A.1	5	Ophiognomonia setacea	3	0.014	14	49	0.285714						2021-01-20	0.4308	2021-02-22	0.0130545	0.130545
g	QG6.6.A.1	5	Ophiognomonia setacea	4	0.0145	14.5	49	0.295918						2021-01-20	0.4844	2021-02-22	0.0146788	0.146788
l	QG6.6.A.1	5	Ophiognomonia setacea	5	0.0129	12.9	49	0.263265	0.00154151	0.0112684	-0.00950129	0.0125843	0.0110428	2021-01-20	0.4414	2021-02-22	0.0133758	0.133758
l	QG6.6.A.1	5	Ophiognomonia setacea	6	0.0137	13.7	49	0.279592						2021-01-20	0.4538	2021-02-22	0.0137515	0.137515
l	QG6.6.A.1	5	Ophiognomonia setacea	7	0.0144	14.4	49	0.293878						2021-01-20	0.4174	2021-02-22	0.0126485	0.126485
l	QG6.6.A.1	5	Ophiognomonia setacea	8	0.0155	15.5	49	0.316327						2021-01-20	0.4843	2021-02-22	0.0146758	0.146758
g	QG6.6.A.1	17	Ophiognomonia setacea	9	0.0098	9.8	49	0.2						2021-01-20	0.6049	2021-01-27	0.0864143	0.864143
g	QG6.6.A.1	17	Ophiognomonia setacea	10	0.0087	8.7	49	0.177551						2021-01-20	0.3828	2021-01-27	0.0546857	0.546857
g	QG6.6.A.1	17	Ophiognomonia setacea	11	0.0075	7.5	49	0.153061						2021-01-20	0.5206	2021-01-27	0.0743714	0.743714
g	QG6.6.A.1	17	Ophiognomonia setacea	12	0.0079	7.9	49	0.161224						2021-01-20	0.5589	2021-01-27	0.0798429	0.798429
l	QG6.6.A.1	17	Ophiognomonia setacea	13	0.0123	12.3	49	0.25102	0.0830091	0.00938347	0.0738134	0.0922047	0.00919563	2021-01-20	0.3795	2021-01-27	0.0542143	0.542143
l	QG6.6.A.1	17	Ophiognomonia setacea	14	0.0122	12.2	49	0.24898						2021-01-20	0.3363	2021-01-27	0.0480429	0.480429
l	QG6.6.A.1	17	Ophiognomonia setacea	15	0.0129	12.9	49	0.263265						2021-01-20	0.3024	2021-01-27	0.0432	0.432
l	QG6.6.A.1	17	Ophiognomonia setacea	16	0.0129	12.9	49	0.263265						2021-01-20	0.6467	2021-01-27	0.0923857	0.923857
g	QGsun1.8.A.1.1	5	Ophiognomonia sp.	1	0.0152	15.2	49	0.310204						2021-01-20	0.5627	2021-02-10	0.0267952	0.267952
g	QGsun1.8.A.1.1	5	Ophiognomonia sp.	2	0.0141	14.1	49	0.287755						2021-01-20	0.4974	2021-02-10	0.0236857	0.236857
g	QGsun1.8.A.1.1	5	Ophiognomonia sp.	3	0.0186	18.6	49	0.379592						2021-01-20	0.4908	2021-02-10	0.0233714	0.233714
g	QGsun1.8.A.1.1	5	Ophiognomonia sp.	4	0.0166	16.6	49	0.338776						2021-01-20	0.5582	2021-02-10	0.026581	0.26581
l	QGsun1.8.A.1.1	5	Ophiognomonia sp.	5	0.021	21	49	0.428571	0.0843253	0.0199027	0.064821	0.10383	0.0195043	2021-01-20	0.5707	2021-02-10	0.0271762	0.271762
l	QGsun1.8.A.1.1	5	Ophiognomonia sp.	6	0.0199	19.9	49	0.406122						2021-01-20	0.5646	2021-02-10	0.0268857	0.268857
l	QGsun1.8.A.1.1	5	Ophiognomonia sp.	7	0.0188	18.8	49	0.383673						2021-01-20	0.3981	2021-02-10	0.0189571	0.189571
l	QGsun1.8.A.1.1	5	Ophiognomonia sp.	8	0.0211	21.1	49	0.430612						2021-01-20	0.4163	2021-02-10	0.0198238	0.198238
g	QGsun1.8.A.1.1	17	Ophiognomonia sp.	9	0.0124	12.4	49	0.253061						2021-01-20	0.8448	2021-01-27	0.120686	1.20686
g	QGsun1.8.A.1.1	17	Ophiognomonia sp.	10	0.0116	11.6	49	0.236735						2021-01-20	0.9632	2021-01-27	0.1376	1.376
g	QGsun1.8.A.1.1	17	Ophiognomonia sp.	11	0.006	6	49	0.122449						2021-01-20	0.8403	2021-01-27	0.120043	1.20043
g	QGsun1.8.A.1.1	17	Ophiognomonia sp.	12	0.0109	10.9	49	0.222449						2021-01-20	0.782	2021-01-27	0.111714	1.11714
l	QGsun1.8.A.1.1	17	Ophiognomonia sp.	13	0.0254	25.4	49	0.518367	0.302623	0.0303554	0.272876	0.332371	0.0297477	2021-01-20	0.7348	2021-01-27	0.104971	1.04971
l	QGsun1.8.A.1.1	17	Ophiognomonia sp.	14	0.0233	23.3	49	0.47551						2021-01-20	0.6887	2021-01-27	0.0983857	0.983857
l	QGsun1.8.A.1.1	17	Ophiognomonia sp.	15	0.0238	23.8	49	0.485714						2021-01-20	0.6084	2021-01-27	0.0869143	0.869143
l	QGsun1.8.A.1.1	17	Ophiognomonia sp.	16	0.0275	27.5	49	0.561224						2021-01-20	0.5876	2021-01-27	0.0839429	0.839429
g	QG5.12.A.1	5	Tricharina cretea	1	0.015	15	50	0.3						2021-01-25	1.4285	2021-02-05	0.129864	1.29864
g	QG5.12.A.1	5	Tricharina cretea	2	0.016	16	50	0.32						2021-01-25	1.5851	2021-02-05	0.1441	1.441
g	QG5.12.A.1	5	Tricharina cretea	3	0.0219	21.9	50	0.438						2021-01-25	1.241	2021-02-05	0.112818	1.12818
g	QG5.12.A.1	5	Tricharina cretea	4	0.0172	17.2	50	0.344						2021-01-25	0.9446	2021-02-05	0.0858727	0.858727
l	QG5.12.A.1	5	Tricharina cretea	5	0.052	52	50	1.04	0.758711	0.0691255	0.690969	0.826453	0.0677417	2021-01-25	0.7014	2021-02-05	0.0637636	0.637636
l	QG5.12.A.1	5	Tricharina cretea	6	0.0626	62.6	50	1.252						2021-01-25	0.9527	2021-02-05	0.0866091	0.866091
l	QG5.12.A.1	5	Tricharina cretea	7	0.06	60	50	1.2						2021-01-25	1.4644	2021-02-05	0.133127	1.33127
l	QG5.12.A.1	5	Tricharina cretea	8	0.0466	46.6	50	0.932						2021-01-25	1.029	2021-02-05	0.0935455	0.935455
g	QG5.12.A.1	17	Tricharina cretea	9	0.0128	12.8	50	0.256						2021-01-25	1.0265	2021-01-27	0.51325	5.1325
g	QG5.12.A.1	17	Tricharina cretea	10	0.0129	12.9	50	0.258						2021-01-25	1.1954	2021-01-27	0.5977	5.977
g	QG5.12.A.1	17	Tricharina cretea	11	0.0112	11.2	50	0.224						2021-01-25	1.1838	2021-01-27	0.5919	5.919
g	QG5.12.A.1	17	Tricharina cretea	12	0.0152	15.2	50	0.304						2021-01-25	0.9018	2021-01-27	0.4509	4.509
l	QG5.12.A.1	17	Tricharina cretea	13	0.0634	63.4	50	1.268	0.771385	0.113529	0.660129	0.882641	0.111256	2021-01-25	1.3759	2021-01-27	0.68795	6.8795
l	QG5.12.A.1	17	Tricharina cretea	14	0.0582	58.2	50	1.164						2021-01-25	1.5537	2021-01-27	0.77685	7.7685
l	QG5.12.A.1	17	Tricharina cretea	15	0.0511	51.1	50	1.022						2021-01-25	1.3237	2021-01-27	0.66185	6.6185
l	QG5.12.A.1	17	Tricharina cretea	16	0.034	34	50	0.68						2021-01-25	1.0934	2021-01-27	0.5467	5.467
g	QGsun6.9	5	Ophiognomonia setacea	1	0.0088	8.8	50	0.176						2021-01-25	0.5289	2021-03-12	0.0114978	0.114978
g	QGsun6.9	5	Ophiognomonia setacea	2	0.0083	8.3	50	0.166						2021-01-25	0.4686	2021-03-12	0.010187	0.10187
g	QGsun6.9	5	Ophiognomonia setacea	3	0.0077	7.7	50	0.154						2021-01-25	0.4732	2021-03-12	0.010287	0.10287
g	QGsun6.9	5	Ophiognomonia setacea	4	0.0082	8.2	50	0.164						2021-01-25	0.4642	2021-03-12	0.0100913	0.100913
l	QGsun6.9	5	Ophiognomonia setacea	5	0.0144	14.4	50	0.288	0.117962	0.0047434	0.113314	0.122611	0.0046484	2021-01-25	0.5709	2021-03-12	0.0124109	0.124109
l	QGsun6.9	5	Ophiognomonia setacea	6	0.0142	14.2	50	0.284						2021-01-25	0.5684	2021-03-12	0.0123565	0.123565
l	QGsun6.9	5	Ophiognomonia setacea	7	0.0137	13.7	50	0.274						2021-01-25	0.5416	2021-03-12	0.0117739	0.117739
l	QGsun6.9	5	Ophiognomonia setacea	8	0.0143	14.3	50	0.286						2021-01-25	0.5309	2021-03-12	0.0115413	0.115413
g	QGsun6.9	17	Ophiognomonia setacea	9	0.0082	8.2	50	0.164						2021-01-25	0.3415	2021-01-30	0.0683	0.683
g	QGsun6.9	17	Ophiognomonia setacea	10	0.009	9	50	0.18						2021-01-25	0.4628	2021-01-30	0.09256	0.9256
g	QGsun6.9	17	Ophiognomonia setacea	11	0.0067	6.7	50	0.134						2021-01-25	0.421	2021-01-30	0.0842	0.842
g	QGsun6.9	17	Ophiognomonia setacea	12	0.0079	7.9	50	0.158						2021-01-25	0.4591	2021-01-30	0.09182	0.9182
l	QGsun6.9	17	Ophiognomonia setacea	13	0.0442	44.2	50	0.884	0.569097	0.17156	0.400971	0.737222	0.168126	2021-01-25	0.4184	2021-01-30	0.08368	0.8368
l	QGsun6.9	17	Ophiognomonia setacea	14	0.00639	6.39	50	0.1278						2021-01-25	0.561	2021-01-30	0.1122	1.122
l	QGsun6.9	17	Ophiognomonia setacea	15	0.0455	45.5	50	0.91						2021-01-25	0.4966	2021-01-30	0.09932	0.9932
l	QGsun6.9	17	Ophiognomonia setacea	16	0.0502	50.2	50	1.004						2021-01-25	0.4664	2021-01-30	0.09328	0.9328
g	QGsun5.5.A.2.2	5	Ophiognomonia setacea	1	0.0071	7.1	50	0.142						2021-01-26	0.4239	2021-03-12	0.00942	0.0942
g	QGsun5.5.A.2.2	5	Ophiognomonia setacea	2	0.0079	7.9	50	0.158						2021-01-26	0.4246	2021-03-12	0.00943556	0.0943556
g	QGsun5.5.A.2.2	5	Ophiognomonia setacea	3	0.0061	6.1	50	0.122						2021-01-26	0.4675	2021-03-12	0.0103889	0.103889
g	QGsun5.5.A.2.2	5	Ophiognomonia setacea	4	0.0082	8.2	50	0.164						2021-01-26	0.4383	2021-03-12	0.00974	0.0974
l	QGsun5.5.A.2.2	5	Ophiognomonia setacea	5	0.0084	8.4	50	0.168	0.017371	0.00827075	0.00926582	0.0254762	0.00810518	2021-01-26	0.4388	2021-03-12	0.00975111	0.0975111
l	QGsun5.5.A.2.2	5	Ophiognomonia setacea	6	0.0081	8.1	50	0.162						2021-01-26	0.4574	2021-03-12	0.0101644	0.101644
l	QGsun5.5.A.2.2	5	Ophiognomonia setacea	7	0.0082	8.2	50	0.164						2021-01-26	0.4642	2021-03-12	0.0103156	0.103156
l	QGsun5.5.A.2.2	5	Ophiognomonia setacea	8	0.0081	8.1	50	0.162						2021-01-26	0.4532	2021-03-12	0.0100711	0.100711
g	QGsun5.5.A.2.2	17	Ophiognomonia setacea	9	0.0065	6.5	50	0.13						2021-01-26	0.4022	2021-02-01	0.0670333	0.670333
g	QGsun5.5.A.2.2	17	Ophiognomonia setacea	10	0.0084	8.4	50	0.168						2021-01-26	0.4044	2021-02-01	0.0674	0.674
g	QGsun5.5.A.2.2	17	Ophiognomonia setacea	11	0.0079	7.9	50	0.158						2021-01-26	0.4327	2021-02-01	0.0721167	0.721167
g	QGsun5.5.A.2.2	17	Ophiognomonia setacea	12	0.0092	9.2	50	0.184						2021-01-26	0.3191	2021-02-01	0.0531833	0.531833
l	QGsun5.5.A.2.2	17	Ophiognomonia setacea	13	0.0234	23.4	50	0.468	0.397373	0.0918661	0.307346	0.487401	0.0900271	2021-01-26	0.4679	2021-02-01	0.0779833	0.779833
l	QGsun5.5.A.2.2	17	Ophiognomonia setacea	14	0.0429	42.9	50	0.858						2021-01-26	0.4516	2021-02-01	0.0752667	0.752667
l	QGsun5.5.A.2.2	17	Ophiognomonia setacea	15	0.0244	24.4	50	0.488						2021-01-26	0.4673	2021-02-01	0.0778833	0.778833
l	QGsun5.5.A.2.2	17	Ophiognomonia setacea	16	0.0205	20.5	50	0.41						2021-01-26	0.5111	2021-02-01	0.0851833	0.851833
g	QGshd1.7.A.4.2	5	Ophiognomonia sp.	1	0.0085	8.5	50	0.17						2021-01-26	0.4771	2021-03-12	0.0106022	0.106022
g	QGshd1.7.A.4.2	5	Ophiognomonia sp.	2	0.0068	6.8	50	0.136						2021-01-26	0.4825	2021-03-12	0.0107222	0.107222
g	QGshd1.7.A.4.2	5	Ophiognomonia sp.	3	0.008	8	50	0.16						2021-01-26	0.5415	2021-03-12	0.0120333	0.120333
g	QGshd1.7.A.4.2	5	Ophiognomonia sp.	4	0.0044	4.4	50	0.088						2021-01-26	n/a	found dislodged on 3/12		10
l	QGshd1.7.A.4.2	5	Ophiognomonia sp.	5	0.0084	8.4	50	0.168	0.06827	0.0192823	0.0493737	0.0871663	0.0188963	2021-01-26	0.4315	2021-03-12	0.00958889	0.0958889
l	QGshd1.7.A.4.2	5	Ophiognomonia sp.	6	0.0118	11.8	50	0.236						2021-01-26	0.3989	2021-03-12	0.00886444	0.0886444
l	QGshd1.7.A.4.2	5	Ophiognomonia sp.	7	0.01	10	50	0.2						2021-01-26	0.3876	2021-03-12	0.00861333	0.0861333
l	QGshd1.7.A.4.2	5	Ophiognomonia sp.	8	0.0111	11.1	50	0.222						2021-01-26	0.4689	2021-03-12	0.01042	0.1042
g	QGshd1.7.A.4.2	17	Ophiognomonia sp.	9	0.0068	6.8	50	0.136						2021-01-26	0.8274	2021-02-05	0.08274	0.8274
g	QGshd1.7.A.4.2	17	Ophiognomonia sp.	10	0.0086	8.6	50	0.172						2021-01-26	0.9867	2021-02-05	0.09867	0.9867
g	QGshd1.7.A.4.2	17	Ophiognomonia sp.	11	0.0086	8.6	50	0.172						2021-01-26	0.9271	2021-02-05	0.09271	0.9271
g	QGshd1.7.A.4.2	17	Ophiognomonia sp.	12	0.0085	8.5	50	0.17						2021-01-26	0.9547	2021-02-05	0.09547	0.9547
l	QGshd1.7.A.4.2	17	Ophiognomonia sp.	13	0.0184	18.4	50	0.368	0.286019	0.0254752	0.261054	0.310984	0.0249653	2021-01-26	0.8593	2021-02-05	0.08593	0.8593
l	QGshd1.7.A.4.2	17	Ophiognomonia sp.	14	0.0228	22.8	50	0.456						2021-01-26	0.8186	2021-02-05	0.08186	0.8186
l	QGshd1.7.A.4.2	17	Ophiognomonia sp.	15	0.0233	23.3	50	0.466						2021-01-26	0.8037	2021-02-05	0.08037	0.8037
l	QGshd1.7.A.4.2	17	Ophiognomonia sp.	16	0.0251	25.1	50	0.502						2021-01-26	0.8126	2021-02-05	0.08126	0.8126
g	QG2.9	5	Ophiognomonia setacea	1	0.0079	7.9	50	0.158						2021-01-26	0.3378	2021-03-12	0.00750667	0.0750667
g	QG2.9	5	Ophiognomonia setacea	2	0.0077	7.7	50	0.154						2021-01-26	0.2101	2021-03-12	0.00466889	0.0466889
g	QG2.9	5	Ophiognomonia setacea	3	0.0072	7.2	50	0.144						2021-01-26	0.386	2021-03-12	0.00857778	0.0857778
g	QG2.9	5	Ophiognomonia setacea	4	0.0075	7.5	50	0.15						2021-01-26	0.3154	2021-03-12	0.00700889	0.0700889
l	QG2.9	5	Ophiognomonia setacea	5	0.0096	9.6	50	0.192	0.0363885	0.00969442	0.0268881	0.0458889	0.00950036	2021-01-26	0.3226	2021-03-12	0.00716889	0.0716889
l	QG2.9	5	Ophiognomonia setacea	6	0.0089	8.9	50	0.178						2021-01-26	0.3638	2021-03-12	0.00808444	0.0808444
l	QG2.9	5	Ophiognomonia setacea	7	0.0083	8.3	50	0.166						2021-01-26	0.3516	2021-03-12	0.00781333	0.0781333
l	QG2.9	5	Ophiognomonia setacea	8	0.0108	10.8	50	0.216						2021-01-26	0.3873	2021-03-12	0.00860667	0.0860667
g	QG2.9	17	Ophiognomonia setacea	9	0.0097	9.7	50	0.194						2021-01-26	0.6759	2021-02-05	0.06759	0.6759
g	QG2.9	17	Ophiognomonia setacea	10	0.0098	9.8	50	0.196						2021-01-26	0.7956	2021-02-05	0.07956	0.7956
g	QG2.9	17	Ophiognomonia setacea	11	0.0132	13.2	50	0.264						2021-01-26	0.432	2021-02-05	0.0432	0.432
g	QG2.9	17	Ophiognomonia setacea	12	0.0128	12.8	50	0.256						2021-01-26	0.6312	2021-02-05	0.06312	0.6312
l	QG2.9	17	Ophiognomonia setacea	13	0.0206	20.6	50	0.412	0.174849	0.0496516	0.126191	0.223507	0.0486576	2021-01-26	0.7839	2021-02-05	0.07839	0.7839
l	QG2.9	17	Ophiognomonia setacea	14	0.0128	12.8	50	0.256						2021-01-26	0.8452	2021-02-05	0.08452	0.8452
l	QG2.9	17	Ophiognomonia setacea	15	0.0229	22.9	50	0.458						2021-01-26	0.8179	2021-02-05	0.08179	0.8179
l	QG2.9	17	Ophiognomonia setacea	16	0.0245	24.5	50	0.49						2021-01-26	0.8743	2021-02-05	0.08743	0.8743

## Sheet: R code means and SDs
Isolate	Species	Temperature	Biomass accumulation rate R code "difs" between leaf and glucose, mean (mg/d)	Biomass accumulation rate R code "difs" between leaf and glucose, SD (mg/d)
QG2.9	Ophiognomonia setacea	5	0.0363885	0.00969442
QG3.3.A	Cladosporium sp.	5	0.225866	0.0299055
QG3.6.A.1	Ophiognomonia setacea	5	0.043192	0.0103828
QG4.1.R1	Ophiognomonia setacea	5	0.456951	0.0290401
QG5.12.A.1	Tricharina cretea	5	0.758711	0.0691255
QG5.4.A	Ophiognomonia setacea	5	0.100241	0.00969283
QG5.8.A.2	Saccothecium rubi	5	0.448743	0.0324225
QG5.9.A	Ophiognomonia setacea	5	0.189354	0.0255105
QG6.6.A.1	Ophiognomonia setacea	5	0.00154151	0.0112684
QG6.7.A	Cladosporium herbarum	5	0.195363	0.0405866
QG7.10	Ophiognomonia setacea	5	0.0186755	0.0134933
QG7.10.A	Helotiales 1	5	0.031749	0.0193501
QG7.10.A.3	Cladosporium sp.	5	0.069729	0.0152636
QGshd1.10.1	Ophiognomonia setacea	5	0.0649365	0.0197651
QGshd1.7.A.4.1	Ophiognomonia quercus-gambelii	5	0.0317615	0.0153116
QGshd1.7.A.4.2	Ophiognomonia sp.	5	0.06827	0.0192823
QGshd1.9.A.R2	Cladosporium sinuosum	5	0.39241	0.134886
QGshd2.3.A.2	Ophiognomonia setacea	5	0.226432	0.0631252
QGshd3.4.A.1	Ophiognomonia setacea	5	0.0821185	0.0106906
QGshd3.6.2	Apiognomonia errabunda	5	0.366845	0.0275212
QGshd3.9.A.2	Apiognomonia errabunda	5	0.441767	0.0412525
QGshd5.3.A.1	Ophiognomonia quercus-gambelii	5	0.0802065	0.021464
QGshd5.9.a.1	Ophiognomonia setacea	5	0.0812895	0.0231747
QGsun1.6.A.2	Ophiognomonia quercus-gambelii	5	0.0980424	0.0116395
QGsun1.8.A.1.1	Ophiognomonia sp.	5	0.0843253	0.0199027
QGsun2.2.A	Ophiognomonia setacea	5	-0.185382	0.0432697
QGsun2.2.A.1	Ophiognomonia setacea	5	0.533043	0.0691404
QGsun2.9.A.3	Ophiognomonia setacea	5	0.692041	0.153467
QGsun3.10.2	Ophiognomonia setacea	5	0.050468	0.0164886
QGsun3.10.A	Fimetariella rabenhorstii	5	0.0360225	0.00756161
QGsun4.2.A	Venturiaceae 1	5	0.228046	0.0182229
QGsun4.5.A.1	Apiognomonia errabunda	5	0.552158	0.221339
QGsun4.9.A.2.1	Pyronema omphalodes	5	-0.0014585	0.000835899
QGsun5.2	Parafenestella sp.	5	0.895972	0.167543
QGsun5.3.A	Ophiognomonia setacea	5	0.193539	0.0927251
QGsun5.5.A.2.2	Ophiognomonia setacea	5	0.017371	0.00827075
QGsun5.7.A.4	Coniochaeta sp.	5	-0.02839	0.0182937
QGsun6.6.A	Coniochaeta polymorpha	5	0.375429	0.0993304
QGsun6.8	Apiognomonia errabunda	5	0.0589662	0.0349236
QGsun6.9	Ophiognomonia setacea	5	0.117962	0.0047434
QG2.9	Ophiognomonia setacea	17	0.174849	0.0496516
QG3.3.A	Cladosporium sp.	17	0.967178	0.0634337
QG3.6.A.1	Ophiognomonia setacea	17	0.338147	0.0254658
QG4.1.R1	Ophiognomonia setacea	17	2.48956	0.269349
QG5.12.A.1	Tricharina cretea	17	0.771385	0.113529
QG5.4.A	Ophiognomonia setacea	17	0.736672	0.0763374
QG5.8.A.2	Saccothecium rubi	17	1.38144	0.305935
QG5.9.A	Ophiognomonia setacea	17	1.83786	0.286099
QG6.6.A.1	Ophiognomonia setacea	17	0.0830091	0.00938347
QG6.7.A	Cladosporium herbarum	17	0.631263	0.0693469
QG7.10	Ophiognomonia setacea	17	0.235911	0.0855855
QG7.10.A	Helotiales 1	17	0.045325	0.0306554
QG7.10.A.3	Cladosporium sp.	17	0.688372	0.107952
QGshd1.10.1	Ophiognomonia setacea	17	1.51317	0.44513
QGshd1.7.A.4.1	Ophiognomonia quercus-gambelii	17	0.515911	0.0820532
QGshd1.7.A.4.2	Ophiognomonia sp.	17	0.286019	0.0254752
QGshd1.9.A.R2	Cladosporium sinuosum	17	0.792228	0.0705
QGshd2.3.A.2	Ophiognomonia setacea	17	0.300573	0.0714062
QGshd3.4.A.1	Ophiognomonia setacea	17	0.663729	0.0765463
QGshd3.6.2	Apiognomonia errabunda	17	2.3609	0.489987
QGshd3.9.A.2	Apiognomonia errabunda	17	0.802764	0.0660896
QGshd5.3.A.1	Ophiognomonia quercus-gambelii	17	1.90914	0.360587
QGshd5.9.a.1	Ophiognomonia setacea	17	0.151697	0.0639936
QGsun1.6.A.2	Ophiognomonia quercus-gambelii	17	0.358975	0.118493
QGsun1.8.A.1.1	Ophiognomonia sp.	17	0.302623	0.0303554
QGsun2.2.A	Ophiognomonia setacea	17	0.013911	0.104123
QGsun2.2.A.1	Ophiognomonia setacea	17	1.17249	0.150596
QGsun2.9.A.3	Ophiognomonia setacea	17	0.905601	0.249282
QGsun3.10.2	Ophiognomonia setacea	17	0.176589	0.0499063
QGsun3.10.A	Fimetariella rabenhorstii	17	0.088211	0.0480751
QGsun4.2.A	Venturiaceae 1	17	0.581647	0.0194473
QGsun4.5.A.1	Apiognomonia errabunda	17	0.684009	0.0750342
QGsun4.9.A.2.1	Pyronema omphalodes	17	1.21242	0.099927
QGsun5.2	Parafenestella sp.	17	2.1845	0.387142
QGsun5.3.A	Ophiognomonia setacea	17	0.329715	0.0411429
QGsun5.5.A.2.2	Ophiognomonia setacea	17	0.397373	0.0918661
QGsun5.7.A.4	Coniochaeta sp.	17	0.491563	0.107844
QGsun6.6.A	Coniochaeta polymorpha	17	1.72704	0.156241
QGsun6.8	Apiognomonia errabunda	17	0.265554	0.0226611
QGsun6.9	Ophiognomonia setacea	17	0.569097	0.17156

## Sheet: 5C vs. 17C
			5C			17C
Isolate	Correct taxon RTK 4/2022	OLD TAXON	Biomass accumulation rate R code "difs" between leaf and glucose, mean (mg/d)	Biomass accumulation rate R code "difs" between leaf and glucose, SD (mg/d)		Biomass accumulation rate R code "difs" between leaf and glucose, mean (mg/d)	Biomass accumulation rate R code "difs" between leaf and glucose, SD (mg/d)
QGsun6.8	Apioghomonia errabunda	Apiognomonia errabunda	0.0589662	0.0349236		0.265554	0.0226611
QGshd3.6.2	Apioghomonia errabunda	Apiognomonia errabunda	0.366845	0.0275212		2.3609	0.489987
QGshd3.9.A.2	Apioghomonia errabunda	Apiognomonia errabunda	0.441767	0.0412525		0.802764	0.0660896
QGsun4.5.A.1	Apioghomonia errabunda	Apiognomonia errabunda	0.552158	0.221339		0.684009	0.0750342
QGshd1.9.A.R2	Cladosporium allicinum	Cladosporium sinuosum	0.39241	0.134886		0.792228	0.0705
QG7.10.A.3	Cladosporium herbarum	Cladosporium sp.	0.069729	0.0152636		0.688372	0.107952
QG6.7.A	Cladosporium herbarum	Cladosporium herbarum	0.195363	0.0405866		0.631263	0.0693469
QG3.3.A	Cladosporium herbarum	Cladosporium sp.	0.225866	0.0299055		0.967178	0.0634337
QGsun3.10.A	Coniochaeta 1	Fimetariella rabenhorstii	0.0360225	0.00756161		0.088211	0.0480751
QGsun6.6.A	Coniochaeta polymorpha	Coniochaeta polymorpha	0.375429	0.0993304		1.72704	0.156241
QGsun5.7.A.4	Coniochaetales	Coniochaeta sp.	-0.02839	0.0182937		0.491563	0.107844
QGshd5.3.A.1	Diaporthales	Ophiognomonia quercus-gambelii	0.0802065	0.021464		1.90914	0.360587
QG5.8.A.2	Dothideales	Saccothecium rubi	0.448743	0.0324225		1.38144	0.305935
QGsun2.2.A	Ophioghomonia setacea	Ophiognomonia setacea	-0.185382	0.0432697		0.013911	0.104123
QGsun5.3.A	Ophioghomonia setacea	Ophiognomonia setacea	0.193539	0.0927251		0.329715	0.0411429
QGshd2.3.A.2	Ophioghomonia setacea	Ophiognomonia setacea	0.226432	0.0631252		0.300573	0.0714062
QGsun2.2.A.1	Ophioghomonia setacea	Ophiognomonia setacea	0.533043	0.0691404		1.17249	0.150596
QGsun2.9.A.3	Ophioghomonia setacea	Ophiognomonia setacea	0.692041	0.153467		0.905601	0.249282
QG6.6.A.1	Ophiognomonia 1	Ophiognomonia setacea	0.00154151	0.0112684		0.0830091	0.00938347
QGsun5.5.A.2.2	Ophiognomonia 1	Ophiognomonia setacea	0.017371	0.00827075		0.397373	0.0918661
QG7.10	Ophiognomonia 1	Ophiognomonia setacea	0.0186755	0.0134933		0.235911	0.0855855
QGshd1.7.A.4.1	Ophiognomonia 1	Ophiognomonia quercus-gambelii	0.0317615	0.0153116		0.515911	0.0820532
QG2.9	Ophiognomonia 1	Ophiognomonia setacea	0.0363885	0.00969442		0.174849	0.0496516
QG3.6.A.1	Ophiognomonia 1	Ophiognomonia setacea	0.043192	0.0103828		0.338147	0.0254658
QGsun3.10.2	Ophiognomonia 1	Ophiognomonia setacea	0.050468	0.0164886		0.176589	0.0499063
QGshd1.10.1	Ophiognomonia 1	Ophiognomonia setacea	0.0649365	0.0197651		1.51317	0.44513
QGshd1.7.A.4.2	Ophiognomonia 1	Ophiognomonia sp.	0.06827	0.0192823		0.286019	0.0254752
QGshd5.9.a.1	Ophiognomonia 1	Ophiognomonia setacea	0.0812895	0.0231747		0.151697	0.0639936
QGshd3.4.A.1	Ophiognomonia 1	Ophiognomonia setacea	0.0821185	0.0106906		0.663729	0.0765463
QGsun1.6.A.2	Ophiognomonia 1	Ophiognomonia quercus-gambelii	0.0980424	0.0116395		0.358975	0.118493
QG5.4.A	Ophiognomonia 1	Ophiognomonia setacea	0.100241	0.00969283		0.736672	0.0763374
QGsun6.9	Ophiognomonia 1	Ophiognomonia setacea	0.117962	0.0047434		0.569097	0.17156
QG5.9.A	Ophiognomonia 1	Ophiognomonia setacea	0.189354	0.0255105		1.83786	0.286099
QG4.1.R1	Ophiognomonia setacea	Ophiognomonia setacea	0.456951	0.0290401		2.48956	0.269349
QGsun5.2	Parafenestella sp.	Parafenestella sp.	0.895972	0.167543		2.1845	0.387142
QG7.10.A	Pezizomycetes	Helotiales 1	0.031749	0.0193501		0.045325	0.0306554
QGsun1.8.A.1.1	Pezizomycetes	Ophiognomonia sp.	0.0843253	0.0199027		0.302623	0.0303554
QGsun4.9.A.2.1	Pyronema omphalodes	Pyronema omphalodes	-0.0014585	0.000835899		1.21242	0.099927
QG5.12.A.1	Tricharina cretea	Tricharina cretea	0.758711	0.0691255		0.771385	0.113529
QGsun4.2.A	Venturia sp.	Venturiaceae 1	0.228046	0.0182229		0.581647	0.0194473

## Sheet: psychrotolerance (biomass) all 
isolate	Correct taxon RTK 4/2022	species	observations	psychro mean	psychro SD		isolate	observations	psychro mean	psychro SD		correct anova
QGsun2.2.A	Ophioghomonia setacea	Ophiognomonia setacea	4	-0.185382	0.0432697		QGsun2.2.A	4	-0.185382	0.0432697			SS	DoF	MS	F	P
QGsun5.7.A.4	Coniochaetales	Coniochaeta sp.	4	-0.02839	0.0182937		QGsun5.7.A.4	4	-0.02839	0.0182937		Between	8.8673	39	0.22737	54.6571	6.42e-60
QGsun4.9.A.2.1	Pyronema omphalodes	Pyronema omphalodes	4	-0.0014585	0.000835899		QGsun4.9.A.2.1	4	-0.0014585	0.000835899		Within	0.4992	120	0.00416
QG6.6.A.1	Ophiognomonia 1	Ophiognomonia setacea	4	0.00154151	0.0112684		QG6.6.A.1	4	0.00154151	0.0112684		Total	9.3664	159
QGsun5.5.A.2.2	Ophiognomonia 1	Ophiognomonia setacea	4	0.017371	0.00827075		QGsun5.5.A.2.2	4	0.017371	0.00827075
QG7.10	Ophiognomonia 1	Ophiognomonia setacea	4	0.0186755	0.0134933		QG7.10	4	0.0186755	0.0134933
QG7.10.A	Pezizomycetes	Helotiales 1	4	0.031749	0.0193501		QG7.10.A	4	0.031749	0.0193501
QGshd1.7.A.4.1	Ophiognomonia 1	Ophiognomonia quercus-gambelii	4	0.0317615	0.0153116		QGshd1.7.A.4.1	4	0.0317615	0.0153116
QGsun3.10.A	Coniochaeta 1	Fimetariella rabenhorstii	4	0.0360225	0.00756161		QGsun3.10.A	4	0.0360225	0.00756161
QG2.9	Ophiognomonia 1	Ophiognomonia setacea	4	0.0363885	0.00969442		QG2.9	4	0.0363885	0.00969442
QG3.6.A.1	Ophiognomonia 1	Ophiognomonia setacea	4	0.043192	0.0103828		QG3.6.A.1	4	0.043192	0.0103828
QGsun3.10.2	Ophiognomonia 1	Ophiognomonia setacea	4	0.050468	0.0164886		QGsun3.10.2	4	0.050468	0.0164886
QGsun6.8	Apioghomonia errabunda	Apiognomonia errabunda	4	0.0589662	0.0349236		QGsun6.8	4	0.0589662	0.0349236
QGshd1.10.1	Ophiognomonia 1	Ophiognomonia setacea	4	0.0649365	0.0197651		QGshd1.10.1	4	0.0649365	0.0197651
QGshd1.7.A.4.2	Ophiognomonia 1	Ophiognomonia sp.	4	0.06827	0.0192823		QGshd1.7.A.4.2	4	0.06827	0.0192823
QG7.10.A.3	Cladosporium herbarum	Cladosporium sp.	4	0.069729	0.0152636		QG7.10.A.3	4	0.069729	0.0152636
QGshd5.3.A.1	Diaporthales	Ophiognomonia quercus-gambelii	4	0.0802065	0.021464		QGshd5.3.A.1	4	0.0802065	0.021464
QGshd5.9.a.1	Ophiognomonia 1	Ophiognomonia setacea	4	0.0812895	0.0231747		QGshd5.9.a.1	4	0.0812895	0.0231747
QGshd3.4.A.1	Ophiognomonia 1	Ophiognomonia setacea	4	0.0821185	0.0106906		QGshd3.4.A.1	4	0.0821185	0.0106906
QGsun1.8.A.1.1	Pezizomycetes	Ophiognomonia sp.	4	0.0843253	0.0199027		QGsun1.8.A.1.1	4	0.0843253	0.0199027
QGsun1.6.A.2	Ophiognomonia 1	Ophiognomonia quercus-gambelii	4	0.0980424	0.0116395		QGsun1.6.A.2	4	0.0980424	0.0116395
QG5.4.A	Ophiognomonia 1	Ophiognomonia setacea	4	0.100241	0.00969283		QG5.4.A	4	0.100241	0.00969283
QGsun6.9	Ophiognomonia 1	Ophiognomonia setacea	4	0.117962	0.0047434		QGsun6.9	4	0.117962	0.0047434
QG5.9.A	Ophiognomonia 1	Ophiognomonia setacea	4	0.189354	0.0255105		QG5.9.A	4	0.189354	0.0255105
QGsun5.3.A	Ophioghomonia setacea	Ophiognomonia setacea	4	0.193539	0.0927251		QGsun5.3.A	4	0.193539	0.0927251
QG6.7.A	Cladosporium herbarum	Cladosporium herbarum	4	0.195363	0.0405866		QG6.7.A	4	0.195363	0.0405866
QG3.3.A	Cladosporium herbarum	Cladosporium sp.	4	0.225866	0.0299055		QG3.3.A	4	0.225866	0.0299055
QGshd2.3.A.2	Ophioghomonia setacea	Ophiognomonia setacea	4	0.226432	0.0631252		QGshd2.3.A.2	4	0.226432	0.0631252
QGsun4.2.A	Venturia sp.	Venturiaceae 1	4	0.228046	0.0182229		QGsun4.2.A	4	0.228046	0.0182229
QGshd3.6.2	Apioghomonia errabunda	Apiognomonia errabunda	4	0.366845	0.0275212		QGshd3.6.2	4	0.366845	0.0275212
QGsun6.6.A	Coniochaeta polymorpha	Coniochaeta polymorpha	4	0.375429	0.0993304		QGsun6.6.A	4	0.375429	0.0993304
QGshd1.9.A.R2	Cladosporium allicinum	Cladosporium sinuosum	4	0.39241	0.134886		QGshd1.9.A.R2	4	0.39241	0.134886
QGshd3.9.A.2	Apioghomonia errabunda	Apiognomonia errabunda	4	0.441767	0.0412525		QGshd3.9.A.2	4	0.441767	0.0412525
QG5.8.A.2	Dothideales	Saccothecium rubi	4	0.448743	0.0324225		QG5.8.A.2	4	0.448743	0.0324225
QG4.1.R1	Ophiognomonia setacea	Ophiognomonia setacea	4	0.456951	0.0290401		QG4.1.R1	4	0.456951	0.0290401
QGsun2.2.A.1	Ophioghomonia setacea	Ophiognomonia setacea	4	0.533043	0.0691404		QGsun2.2.A.1	4	0.533043	0.0691404
QGsun4.5.A.1	Apioghomonia errabunda	Apiognomonia errabunda	4	0.552158	0.221339		QGsun4.5.A.1	4	0.552158	0.221339
QGsun2.9.A.3	Ophioghomonia setacea	Ophiognomonia setacea	4	0.692041	0.153467		QGsun2.9.A.3	4	0.692041	0.153467
QG5.12.A.1	Tricharina cretea	Tricharina cretea	4	0.758711	0.0691255		QG5.12.A.1	4	0.758711	0.0691255
QGsun5.2	Parafenestella sp.	Parafenestella sp.	4	0.895972	0.167543		QGsun5.2	4	0.895972	0.167543

## Sheet: 5C biomass growth ordered
isolate	Correct taxon RTK 4/2022	species	observations	psychro mean	psychro SD
QGsun2.2.A	Ophioghomonia setacea	Ophiognomonia setacea	4	-0.185382	0.0432697
QGsun5.7.A.4	Coniochaetales	Coniochaeta sp.	4	-0.02839	0.0182937
QGsun4.9.A.2.1	Pyronema omphalodes	Pyronema omphalodes	4	-0.0014585	0.000835899
QG6.6.A.1	Ophiognomonia 1	Ophiognomonia setacea	4	0.00154151	0.0112684
QGsun5.5.A.2.2	Ophiognomonia 1	Ophiognomonia setacea	4	0.017371	0.00827075
QG7.10	Ophiognomonia 1	Ophiognomonia setacea	4	0.0186755	0.0134933
QG7.10.A	Pezizomycetes	Helotiales 1	4	0.031749	0.0193501
QGshd1.7.A.4.1	Ophiognomonia 1	Ophiognomonia quercus-gambelii	4	0.0317615	0.0153116
QGsun3.10.A	Coniochaeta 1	Fimetariella rabenhorstii	4	0.0360225	0.00756161
QG2.9	Ophiognomonia 1	Ophiognomonia setacea	4	0.0363885	0.00969442
QG3.6.A.1	Ophiognomonia 1	Ophiognomonia setacea	4	0.043192	0.0103828
QGsun3.10.2	Ophiognomonia 1	Ophiognomonia setacea	4	0.050468	0.0164886
QGsun6.8	Apioghomonia errabunda	Apiognomonia errabunda	4	0.0589662	0.0349236
QGshd1.10.1	Ophiognomonia 1	Ophiognomonia setacea	4	0.0649365	0.0197651
QGshd1.7.A.4.2	Ophiognomonia 1	Ophiognomonia sp.	4	0.06827	0.0192823
QG7.10.A.3	Cladosporium herbarum	Cladosporium sp.	4	0.069729	0.0152636
QGshd5.3.A.1	Diaporthales	Ophiognomonia quercus-gambelii	4	0.0802065	0.021464
QGshd5.9.a.1	Ophiognomonia 1	Ophiognomonia setacea	4	0.0812895	0.0231747
QGshd3.4.A.1	Ophiognomonia 1	Ophiognomonia setacea	4	0.0821185	0.0106906
QGsun1.8.A.1.1	Pezizomycetes	Ophiognomonia sp.	4	0.0843253	0.0199027
QGsun1.6.A.2	Ophiognomonia 1	Ophiognomonia quercus-gambelii	4	0.0980424	0.0116395
QG5.4.A	Ophiognomonia 1	Ophiognomonia setacea	4	0.100241	0.00969283
QGsun6.9	Ophiognomonia 1	Ophiognomonia setacea	4	0.117962	0.0047434
QG5.9.A	Ophiognomonia 1	Ophiognomonia setacea	4	0.189354	0.0255105
QGsun5.3.A	Ophioghomonia setacea	Ophiognomonia setacea	4	0.193539	0.0927251
QG6.7.A	Cladosporium herbarum	Cladosporium herbarum	4	0.195363	0.0405866
QG3.3.A	Cladosporium herbarum	Cladosporium sp.	4	0.225866	0.0299055
QGshd2.3.A.2	Ophioghomonia setacea	Ophiognomonia setacea	4	0.226432	0.0631252
QGsun4.2.A	Venturia sp.	Venturiaceae 1	4	0.228046	0.0182229
QGshd3.6.2	Apioghomonia errabunda	Apiognomonia errabunda	4	0.366845	0.0275212
QGsun6.6.A	Coniochaeta polymorpha	Coniochaeta polymorpha	4	0.375429	0.0993304
QGshd1.9.A.R2	Cladosporium allicinum	Cladosporium sinuosum	4	0.39241	0.134886
QGshd3.9.A.2	Apioghomonia errabunda	Apiognomonia errabunda	4	0.441767	0.0412525
QG5.8.A.2	Dothideales	Saccothecium rubi	4	0.448743	0.0324225
QG4.1.R1	Ophiognomonia setacea	Ophiognomonia setacea	4	0.456951	0.0290401
QGsun2.2.A.1	Ophioghomonia setacea	Ophiognomonia setacea	4	0.533043	0.0691404
QGsun4.5.A.1	Apioghomonia errabunda	Apiognomonia errabunda	4	0.552158	0.221339
QGsun2.9.A.3	Ophioghomonia setacea	Ophiognomonia setacea	4	0.692041	0.153467
QG5.12.A.1	Tricharina cretea	Tricharina cretea	4	0.758711	0.0691255
QGsun5.2	Parafenestella sp.	Parafenestella sp.	4	0.895972	0.167543

## Sheet: 5C biomass growth by species
isolate	taxon for anova	Correct taxon RTK 4/2022	OLD TAXON	observations	5C mean	5C SD
QGsun6.8	Apiognomonia errabunda	Apiognomonia errabunda	Apiognomonia errabunda	4	0.0589662	0.0349236		anova 4/21/2022 for 4 species only
QGshd3.6.2	Apiognomonia errabunda	Apiognomonia errabunda	Apiognomonia errabunda	4	0.366845	0.0275212
QGshd3.9.A.2	Apiognomonia errabunda	Apiognomonia errabunda	Apiognomonia errabunda	4	0.441767	0.0412525		Factor Information
QGsun4.5.A.1	Apiognomonia errabunda	Apiognomonia errabunda	Apiognomonia errabunda	4	0.552158	0.221339		Factor	Type	Levels	Values
QG7.10.A.3	Cladosporium herbarum	Cladosporium herbarum	Cladosporium sp.	4	0.069729	0.0152636		Correct taxon RTK 4/2022	Fixed	4	Apiognomonia errabunda, Cladosporium herbarum, Ophiognomonia 1, Ophiognomonia setacea
QG6.7.A	Cladosporium herbarum	Cladosporium herbarum	Cladosporium herbarum	4	0.195363	0.0405866
QG3.3.A	Cladosporium herbarum	Cladosporium herbarum	Cladosporium sp.	4	0.225866	0.0299055		Analysis of Variance
QGsun2.2.A	Ophioghomonia setacea	Ophioghomonia setacea	Ophiognomonia setacea	4	-0.185382	0.0432697		Source	DF	Adj SS	Adj MS	F-Value	P-Value
QGsun5.3.A	Ophioghomonia setacea	Ophioghomonia setacea	Ophiognomonia setacea	4	0.193539	0.0927251		Correct taxon RTK 4/2022	3	0.4306	0.14353	5.2	0.007
QGshd2.3.A.2	Ophioghomonia setacea	Ophioghomonia setacea	Ophiognomonia setacea	4	0.226432	0.0631252		Error	24	0.6628	0.02762
QG4.1.R1	Ophioghomonia setacea	Ophiognomonia setacea	Ophiognomonia setacea	4	0.456951	0.0290401		Total	27	1.0933
QGsun2.2.A.1	Ophioghomonia setacea	Ophioghomonia setacea	Ophiognomonia setacea	4	0.533043	0.0691404
QGsun2.9.A.3	Ophioghomonia setacea	Ophioghomonia setacea	Ophiognomonia setacea	4	0.692041	0.153467		Means
QG6.6.A.1	Ophiognomonia 1	Ophiognomonia 1	Ophiognomonia setacea	4	0.00154151	0.0112684		Term	Fitted Mean	SE Mean
QGsun5.5.A.2.2	Ophiognomonia 1	Ophiognomonia 1	Ophiognomonia setacea	4	0.017371	0.00827075		Correct taxon RTK 4/2022
QG7.10	Ophiognomonia 1	Ophiognomonia 1	Ophiognomonia setacea	4	0.0186755	0.0134933		Apiognomonia errabunda	0.3549	0.0831
QGshd1.7.A.4.1	Ophiognomonia 1	Ophiognomonia 1	Ophiognomonia quercus-gambelii	4	0.0317615	0.0153116		Cladosporium herbarum	0.1637	0.0959
QG2.9	Ophiognomonia 1	Ophiognomonia 1	Ophiognomonia setacea	4	0.0363885	0.00969442		Ophiognomonia 1	0.0668	0.0429
QG3.6.A.1	Ophiognomonia 1	Ophiognomonia 1	Ophiognomonia setacea	4	0.043192	0.0103828		Ophiognomonia setacea	0.3194	0.0678
QGsun3.10.2	Ophiognomonia 1	Ophiognomonia 1	Ophiognomonia setacea	4	0.050468	0.0164886
QGshd1.10.1	Ophiognomonia 1	Ophiognomonia 1	Ophiognomonia setacea	4	0.0649365	0.0197651		Grouping Information Using the Tukey Method and 95% Confidence						Fisher Pairwise Comparisons: Correct taxon RTK 4/2022
QGshd1.7.A.4.2	Ophiognomonia 1	Ophiognomonia 1	Ophiognomonia sp.	4	0.06827	0.0192823		Correct taxon RTK 4/2022	N	Mean	se			Grouping Information Using Fisher LSD Method and 95% Confidence
QGshd5.9.a.1	Ophiognomonia 1	Ophiognomonia 1	Ophiognomonia setacea	4	0.0812895	0.0231747		Apiognomonia errabunda	4	0.354934	0.0831	A		Correct taxon RTK 4/2022	N	Mean	Grouping
QGshd3.4.A.1	Ophiognomonia 1	Ophiognomonia 1	Ophiognomonia setacea	4	0.0821185	0.0106906		Ophiognomonia setacea	6	0.319437	0.0678	A		Apiognomonia errabunda	4	0.354934	A
QGsun1.6.A.2	Ophiognomonia 1	Ophiognomonia 1	Ophiognomonia quercus-gambelii	4	0.0980424	0.0116395		Cladosporium herbarum	3	0.163653	0.0959	A	B	Ophiognomonia setacea	6	0.319437	A
QG5.4.A	Ophiognomonia 1	Ophiognomonia 1	Ophiognomonia setacea	4	0.100241	0.00969283		Ophiognomonia 1	15	0.066774	0.0429		B	Cladosporium herbarum	3	0.163653	A	B
QGsun6.9	Ophiognomonia 1	Ophiognomonia 1	Ophiognomonia setacea	4	0.117962	0.0047434		Means that do not share a letter are significantly different.						Ophiognomonia 1	15	0.066774		B
QG5.9.A	Ophiognomonia 1	Ophiognomonia 1	Ophiognomonia setacea	4	0.189354	0.0255105								Means that do not share a letter are significantly different.
QGsun5.7.A.4	Others	Coniochaetales	Coniochaeta sp.	4	-0.02839	0.0182937
QGsun4.9.A.2.1	Others	Pyronema omphalodes	Pyronema omphalodes	4	-0.0014585	0.000835899		anova 4/21/2022 for 4 species plus "others"
QG7.10.A	Others	Pezizomycetes	Helotiales 1	4	0.031749	0.0193501		Factor Information
QGsun3.10.A	Others	Coniochaeta 1	Fimetariella rabenhorstii	4	0.0360225	0.00756161		Factor	Type	Levels	Values
QGshd5.3.A.1	Others	Diaporthales	Ophiognomonia quercus-gambelii	4	0.0802065	0.021464		taxon for anova	Fixed	5	Apiognomonia errabunda, Cladosporium herbarum, Ophioghomonia setacea, Ophiognomonia 1, Others
QGsun1.8.A.1.1	Others	Pezizomycetes	Ophiognomonia sp.	4	0.0843253	0.0199027
QGsun4.2.A	Others	Venturia sp.	Venturiaceae 1	4	0.228046	0.0182229		Analysis of Variance
QGsun6.6.A	Others	Coniochaeta polymorpha	Coniochaeta polymorpha	4	0.375429	0.0993304		Source	DF	Adj SS	Adj MS	F-Value	P-Value
QGshd1.9.A.R2	Others	Cladosporium allicinum	Cladosporium sinuosum	4	0.39241	0.134886		taxon for anova	4	0.5191	0.12979	2.68	0.048
QG5.8.A.2	Others	Dothideales	Saccothecium rubi	4	0.448743	0.0324225		Error	35	1.6977	0.0485
QG5.12.A.1	Others	Tricharina cretea	Tricharina cretea	4	0.758711	0.0691255		Total	39	2.2168
QGsun5.2	Others	Parafenestella sp.	Parafenestella sp.	4	0.895972	0.167543
								Means
								Term	Fitted Mean	SE Mean
								taxon for anova
								Apiognomonia errabunda	0.355	0.11
								Cladosporium herbarum	0.164	0.127
								Ophioghomonia setacea	0.3194	0.0899
								Ophiognomonia 1	0.0668	0.0569
								Others	0.2751	0.0636
								Grouping Information Using the Tukey Method and 95% Confidence
								taxon for anova	N	Mean	Grouping
								Apiognomonia errabunda	4	0.354934	A
								Ophioghomonia setacea	6	0.319437	A
								Others	12	0.275147	A
								Cladosporium herbarum	3	0.163653	A
								Ophiognomonia 1	15	0.066774	A
								Means that do not share a letter are significantly different.
								Grouping Information Using Fisher LSD Method and 95% Confidence
								taxon for anova	N	Mean	se	Grouping
								Apiognomonia errabunda	4	0.354934	0.11	A
								Ophioghomonia setacea	6	0.319437	0.0899	A
								Others	12	0.275147	0.0636	A
								Cladosporium herbarum	3	0.163653	0.127	A	B
								Ophiognomonia 1	15	0.066774	0.0569		B
								Means that do not share a letter are significantly different.

## Sheet: Raw data Fungi Subculturing Inf
Isolate	Date of Subculturing	Who subcultured?	Group Number	Using mother plate for PCR?	Subcultured separate plate for PCR?	Successful PCR ID	Taxa	Subcultured for Spare in Fridge?	How many Subcultured for Mother Plates ?	Date of making new subcultured mother plates if first set of mother plates didn't provide enough mycelia	How many new mother plates?	Who made new mother plates?	Date of Making Replicates	Who made replicates?	End date (50 days later, needs to be melted)	Date of Melting	Date of Taking Dry Mass Weights	Weight of Glucose, 5C Replicate 1 (g)	Weight of Glucose, 5C Replicate 2 (g)	Weight of Glucose, 5C Replicate 3 (g)	Weight of Glucose, 5C Replicate 4 (g)	Weight of Glucose + Leaves, 5C Replicate 5 (g)	Weight of Glucose + Leaves, 5C Replicate 6 (g)	Weight of Glucose + Leaves, 5C Replicate 7 (g)	Weight of Glucose + Leaves, 5C Replicate 8 (g)	Weight of Glucose, 17C Replicate 9 (g)	Weight of Glucose, 17C Replicate 10 (g)	Weight of Glucose, 17C Replicate 11 (g)	Weight of Glucose, 17C Replicate 12 (g)	Weight of Glucose + Leaves, 17C Replicate 13 (g)	Weight of Glucose + Leaves, 17C Replicate 14 (g)	Weight of Glucose + Leaves, 17C Replicate 15 (g)	Weight of Glucose + Leaves, 17C Replicate 16 (g)	Weight of Glucose + Cellulose, 17C Replicate 17 (g)	Weight of Glucose + Cellulose, 17C Replicate 18 (g)	Weight of Glucose + Cellulose, 17C Replicate 19 (g)	Weight of Glucose + Cellulose, 17C Replicate 20 (g)
QGsun2.9.A.3	2020-06-30	Owen	35			042820EW, B5	O. setacea	x	2				2020-07-17	Owen	2020-09-05	2020-09-05	2020-09-08	0.0133	0.0124	0.138	0.0151	0.0703	0.0538	0.0324	0.0359	0.0073	0.0081	0.0121	0.0076	0.0861	0.0696	0.0246	0.0355	0.0901	0.0901	0.0947	0.0962
QGsun2.2.A.1	2020-06-30	Owen	152			042820EW, A5	O. setacea	x	2				2020-07-18	Owen	2020-09-06	2020-09-06	2020-09-08	0.0114	0.0108	0.0111	0.0166	0.0379	0.0466	0.0424	0.0294	0.0064	0.0075	0.0089	0.0082	0.064	0.0531	0.0911	0.0578	0.0416	0.0334	0.0298	0.0433
QGshd2.3.A.2	2020-07-03	Owen	133			052620b6	O. setacea	x	2				2020-07-19	Owen	2020-09-07	2020-09-07	2020-09-09	0.0141	0.0122	0.0132	0.0086	0.0327	0.0247	0.017	0.019	0.0109	0.0067	0.0085	0.0074	0.035	0.016	0.0202	0.023	0.0271	0.0235	0.0217	0.0388
QGsun5.2	2020-07-02	Owen	117			021220EW1, 4	P. vindobonensis	x	2				2020-07-27	Owen	2020-09-15	2020-09-15	2020-09-16	0.0099	0.012	0.008	0.0087	0.0585	0.0788	0.0441	0.0354	0.0089	0.0083	0.0083	0.007	0.1111	0.1267	0.1707	0.0587	0.039	0.065	0.0475	0.0374
QG3.6.A.1	2020-07-09	Spencer	171		x	071320b5	O. setacea	x	2				2020-07-30	Spencer	2020-09-18	2020-09-18	2020-09-19	0.0073	0.008	0.0082	0.008	0.0114	0.0088	0.0103	0.0098	0.0066	0.0104	0.0119	0.0091	0.0287	0.0245	0.0271	0.0253	0.0127	0.0193	0.0265	0.0176
QGsun4.2.A	2020-07-01	EW	123		x, 6/22/20	062320EW1, 4	T. hystrioides	x	1				2020-07-30	Emily	2020-09-18	2020-09-18	2020-09-19	0.0169	0.0165	0.0151	0.0155	0.029	0.0247	0.0277	0.0282	0.0157	0.016	0.016	0.0155	0.0415	0.0465	0.0459	0.0456	0.0396	0.0367	0.0373	0.0412
QGsun5.3.A	2020-07-02	EW	186		x	070820b2	O. setacea	x	1				2020-07-30	Emily	2020-09-18	2020-09-18	2020-09-19	0.0262	0.0235	0.0194	0.0189	0.0292	0.0372	0.0181	0.0413	0.0076	0.0107	0.0089	0.0119	0.031	0.0238	0.0218	0.0288	0.0661	0.0724	0.0563	0.0447
QGshd3.9.A.2	2020-07-03	Owen	119			053020b6	A. errabunda	x	2				2020-07-31	Owen	2020-09-19	2020-09-19	2020-09-21	0.0127	0.0075	0.0071	0.013	0.0301	0.029	0.0324	0.0371	0.01	0.087	0.0102	0.0087	0.0463	0.0422	0.0498	0.0603	0.0701	0.0629	0.0542	0.0603
QGshd1.10.1	2020-07-03	Spencer	161		x	070820a5	O. setacea	x	2				2020-08-03	Spencer	2020-09-22	2020-09-22	2020-09-23	0.0086	0.0074	0.0092	0.0091	0.0147	0.011	0.0113	0.01	0.0101	0.0083	0.0091	0.0065	0.0342	0.0777	0.154	0.0688	0.0484	0.0379	0.0264	0.0367
QGshd3.4.A.1	2020-07-09	Spencer	170		x	071320b4	O. setacea	x	2				2020-08-03	Spencer	2020-09-22	2020-09-22	2020-09-23	0.0065	0.0057	0.0051	0.0061	0.0091	0.0104	0.0091	0.0113	0.0091	0.0099	0.0086	0.0114	0.0362	0.0535	0.0351	0.0468	0.0495	0.023	0.0662	0.0338
QG7.10	2020-07-01	EW	96		x, 6/22/20	070120a3	O. setacea	x	2				2020-08-04	Spencer	2020-09-23	2020-09-23	2020-09-24	0.0085	0.0085	0.0093	0.0098	0.011	0.0105	0.0106	0.0078	0.0102	0.0094	0.0078	0.0088	0.0306	0.0277	0.0103	0.0138	0.0136	0.0127	0.0205	0.0158
QGshd5.9.a.1	2020-07-08	Owen	31			060220EW1, 2	O. setacea	x	2				2020-08-04	Spencer	2020-09-23	2020-09-23	2020-09-24	0.0103	0.0113	0.0101	0.011	0.0184	0.0134	0.0125	0.0146	0.0087	0.0094	0.0146	0.009	0.0269	0.0148	0.0112	0.0192	0.0313	0.0229	0.0225	0.0257
QGsun4.9.A.2.1.1.1.1.1.1.1	2020-07-02	EW	135		x	070820a7	P. omphalodes	x	1				2020-08-18	Emily	2020-10-07	2020-10-07	2020-10-08	0.0002	wouldn't register	0.0001	wouldn't register	wouldn't register	wouldn't register	wouldn't register	wouldn't register	0.0049	0.0048	0.0044	0.0079	0.0775	0.0641	0.0721	0.0507	0.0428	0.0507	0.0314	0.057
QGshd3.6.2	2020-07-08	Owen	112			021220EW1, 6	A. errabunda	x	2				2020-08-21	ED	2020-10-10	2020-10-10	2020-10-13	0.0154	0.0152	0.013	0.0129	0.0317	0.0295	0.0361	0.0326	0.0117	0.0091	0.0133	0.0135	0.1049	0.066	0.1475	0.1948	0.0531	0.0597	0.0391	0.0873
QGsun3.10.A	2020-07-28	Spencer	181		x	073120a3	F. rabenhorstii	x	2				2020-08-25	Spencer	2020-10-14	2020-10-14	2020-10-16	0.0018	0.0026	0.0016	0.0006	0.0038	0.0035	0.0031	0.0034	0.0071	0.0066	0.0049	0.0066	0.0146	0.0129	0.0025	0.0127	0.0172	0.0219	0.0257	0.0251
QG5.8.A.2	2020-07-01	EW	124		x, 6/22/20	062320EW1, 3; 070320b4	S. rubi	x	2	2020-08-21	3	ED	2020-09-03	EW	2020-10-23	2020-10-23	2020-10-26	0.0125	0.0119	0.013	0.0157	0.0404	0.0349	0.0346	0.0327	0.0087	0.0064	0.0069	0.0085	0.0696	0.0418	0.0686	0.1262	0.0184	0.0324	0.0191	0.0133
QGshd1.9.A.R2	2020-07-02	EW	190		x	070820b5	C. sinuosum	x	1	2020-08-21	2	ED	2020-09-03	EW	2020-10-23	2020-10-23	2020-10-26	0.0151	0.0129	0.0161	0.014	0.058	0.0283	0.0272	0.0233	0.0102	0.0111	0.0074	0.0107	0.0523	0.051	0.057	0.038	0.065	0.0555	0.0655	0.0446
QG5.9.A	2020-07-22	Spencer	48		x	072720b8	O. setacea	x	2	2020-08-06	3	Spencer?	2020-09-16	ED	2020-11-05	2020-11-05	2020-11-06	0.0055	0.0055	0.0058	0.0052	0.0175	0.0121	0.0127	0.0173	0.0045	0.0057	0.0069	0.005	0.1331	0.1152	0.0816	0.0586	0.109	0.085	0.1135	0.0282
QG7.10.A.3	2020-06-26	ED, Spencer	139		x	070120a1		x	2	2020-08-05	3	Spencer?	2020-09-23	ED	2020-11-12	2020-11-12	2020-11-13	0.0165	0.016	0.0153	0.0156	0.021	0.0202	0.0189	0.0172	0.0087	0.0076	0.0079	0.0079	0.0301	0.0496	0.0558	0.0337	0.0623	0.0504	0.0417	0.0277
QGshd5.3.A.1	2020-07-28	Spencer	180		x	073120a6	O. q-g	x	2				2020-09-23	ED	2020-11-12	2020-11-12	2020-11-13	0.0051	0.0077	0.0072	0.0075	0.0134	0.0118	0.0104	0.008	0.0098	0.0088	0.0085	0.009	0.1628	0.0867	0.1015	0.0685	0.0144	0.0132	0.0202	0.0183
QG5.4.A	2020-07-29	EW	56			052720EW, 4	O. setacea	x	2	2020-08-21	3	ED	2020-09-28	ED	2020-11-17	2020-11-17	2020-11-19	0.0104	0.01	0.0092	0.0106	0.0161	0.0139	0.0154	0.0148	0.01	0.0102	0.0101	0.0082	0.0516	0.046	0.0343	0.0543	0.0252	0.0346	0.0716	0.0404
QGshd1.7.A.4.1	2020-07-10	Spencer	51		x	071320c4	O. q-g	x	2	2020-08-06	3	Spencer?	2020-09-28	ED	2020-11-17	2020-11-17	2020-11-19	0.013	0.0094	0.0107	0.0117	0.0138	0.0125	0.0119	0.0129	0.0083	0.0086	0.0081	0.0088	0.0344	0.048	0.0263	0.0294	0.0394	0.0457	0.0621	0.0585
QGsun6.6.A	2020-07-28	Spencer	149		x	073120a2	C. polymorpha	x	2				2020-11-10	EW	2020-12-30	2020-12-30	2021-01-04	0.0037	0.0047	0.0047	0.0044	0.0353	0.0181	0.0105	0.0298	0.012	0.0095	0.0076	0.0089	0.1141	0.0853	0.1081	0.0764	0.0807	0.0838	0.0561	0.0526
QG4.1.R1	2020-07-29	EW	187		x	073120b1	O. setacea	x	1				2020-11-10	EW	2020-12-30	2020-12-30	2021-01-04	0.0114	0.0119	0.0127	0.0087	0.0331	0.0358	0.0306	0.0369	0.0069	0.0075	0.0068	0.0087	0.1403	0.1694	0.1253	0.0933	0.0389	0.0307	0.0342	0.0317
QG6.7.A	2020-08-24	EW	no #		x	083120a6	C. herbarum	x	3	2020-09-28	5	ED	2020-12-07	ED	2021-01-26	2021-01-26	2021-01-27	0.0167	0.0195	0.0171	0.0168	0.0217	0.028	0.0325	0.0268	0.0135	0.0149	0.0191	0.0148	0.0522	0.0477	0.0539	0.0358	0.0226	0.0187	0.0246	0.0433
QGsun5.7.A.4	2020-08-24	EW	no #		x	083120b1	C. rosae	x	3				2020-12-07	ED	2021-01-26	2021-01-26	2021-01-27	0.0074	0.0083	0.0101	0.0102	0.0072	0.0084	0.0054	0.0093	0.01	0.0085	0.0096	0.0065	0.0297	0.0512	0.0268	0.0246	0.0195	0.0228	0.0158	0.0179
QGsun1.6.A.2	2020-07-16	Spencer	50		x	072720c1	O. q-g	x	2	2020-08-06	3	Spencer?	2020-12-14	ED	2021-02-02	2021-02-03	2021-02-05	0.0081	0.0072	0.0074	0.0077	0.0132	0.0134	0.0107	0.0131	0.0096	0.0092	0.0083	0.0082	0.0478	0.0221	0.0213	0.0172	0.0363	0.0247	0.0236	0.0105
QG7.10.A	2020-12-14	ED	no #			083120a5	L. aquatica						2021-01-12	EW	2021-03-03	2021-03-03	2021-03-05	0.0163	0.0147	0.0145	0.0123	0.0153	0.0145	0.0179	0.0165	0.0074	0.0083	0.0096	0.0096	0.007	0.0106	0.0155	0.011	0.0102	0.0093	0.0108	0.0136
QG3.3.A	2020-07-01	EW	106		x, 6/22/20	070120a5	C. floccosum	x	1	2020-12-14	4	ED	2021-01-13	ED	2021-03-04	3021-03-05	2021-03-08	0.0146	0.0127	0.0136	0.0117	0.0265	0.0284	0.021	0.0227	0.0096	0.0125	0.0086	0.008	0.0592	0.0682	0.0499	0.0588	0.0267	0.103	0.079	0.0537
QGsun4.5.A.1	2020-07-08	Owen	128			021220EW3, 5	A. errabunda	x	2	2020-12-14	4	ED	2021-01-13	ED	2021-03-04	2021-03-05	2021-03-08	0.0206	0.0172	0.016	0.0146	0.0308	0.029	0.0824	0.0379	0.0098	0.0104	0.0118	0.0074	0.0534	0.0507	0.0381	0.0364	0.0528	0.0508	0.0541	0.0646
QGsun3.10.2	2020-07-28	Spencer	182		x	073120a5	O. setacea	x	2	2020-12-16	4	ED	2021-01-14	EW	2021-03-05	2021-03-08	2021-03-10	0.0106	0.0091	0.0088	0.0059	0.0118	0.0119	0.011	0.0105	0.0071	0.0096	0.0083	0.0098	0.0189	0.0256	0.0114	0.0163	0.019	0.0182	0.0141	0.0221
QGsun6.8	2020-07-15	ED	no #	x		062320EW1, 8	A. errabunda	x	2	2020-12-14	4	ED	2021-01-14	EW	2021-03-05	2021-03-08	2021-03-10	0.0081	0.0072	0.0062	0.0152	0.0144	0.0107	0.0122	0.0115	0.0098	0.0097	0.0107	0.0069	0.0218	0.026	0.0212	0.0245	0.0207	0.024	0.018	0.0149
QGsun2.2.A	2020-07-15	ED	no #	x		062220a1; 070320b2	O. setacea	x	2	2020-12-14	4	ED	2021-01-19	EW	2021-03-10	2021-03-10	2021-03-12	0.0121	0.0098	0.0147	0.018	0.0083	0.0023	0.001	0.0062	0.0212	0.0188	0.0187	0.011	0.0279	0.0272	0.0107	0.0065	0.0177	0.0185	0.0167	0.0167
QG6.6.A.1	2020-07-08	Owen	73			060220EW1, 4	O. setacea	x	2	2020-12-16	4	ED	2021-01-20	ED	2021-03-11	2021-03-10	2021-03-12	0.0145	0.0131	0.014	0.0145	0.0129	0.0137	0.0144	0.0155	0.0098	0.0087	0.0075	0.0079	0.0123	0.0122	0.0129	0.0129	0.0164	0.0172	0.0219	0.0241
QGsun1.8.a.1.1	2020-07-03	Owen	116			021220EW2, 3		x	1	2020-12-14	4	ED	2021-01-20	ED	2021-03-11	2021-03-10	2021-03-12	0.0152	0.0141	0.0186	0.0166	0.021	0.0199	0.0188	0.0211	0.0124	0.0116	0.006	0.0109	0.0254	0.0233	0.0238	0.0275	0.0139	0.0133	0.0097	0.0101
QG5.12.A.1	2020-07-01	EW	no #		x, 6/27/20	070320a3	T. cretea	x	1	2020-12-14	4	ED	2021-01-25	EW	2021-03-16	2021-03-16	2021-03-17	0.015	0.016	0.0219	0.0172	0.052	0.0626	0.06	0.0466	0.0128	0.0129	0.0112	0.0152	0.0634	0.0582	0.0511	0.034	0.0271	0.0275	0.0359	0.0352
QGsun6.9	2020-07-30	Spencer	185		x	080520a3	O. setacea	x	2	2020-12-16	4	ED	2021-01-25	ED	2021-03-16	2021-03-16	2021-03-17	0.0088	0.0083	0.0077	0.0082	0.0144	0.0142	0.0137	0.0143	0.0082	0.009	0.0067	0.0079	0.0442	0.00639	0.0455	0.0502	0.021	0.0271	0.017	0.0233
QG2.9	2020-07-02	Owen	67			052520b3	O. setacea	x	2	2020-12-16	4	ED	2021-01-26	EW	2021-03-17	2021-03-17	2021-03-18	0.0079	0.0077	0.0072	0.0075	0.0096	0.0089	0.0083	0.0108	0.0097	0.0098	0.0132	0.0128	0.0206	0.0128	0.0229	0.0245	0.0211	0.0133	0.0181	0.0157
QGshd1.7.A.4.2	2020-07-15	Spencer	4		x	072020b4		x	2	2020-12-14	4	ED	2021-01-26	EW	2021-03-17	2021-03-17	2021-03-18	0.0085	0.0068	0.008	0.0044	0.0084	0.0118	0.01	0.0111	0.0068	0.0086	0.0086	0.0085	0.0184	0.0228	0.0233	0.0251	0.0157	0.0143	0.0177	0.018
QGsun5.5.A.2.2	2020-07-23	Spencer	179		x	072720a5	O. setacea	x	2	2020-12-16	4	ED	2021-01-26	EW	2021-03-17	2021-03-17	2021-03-18	0.0071	0.0079	0.0061	0.0082	0.0084	0.0081	0.0082	0.0081	0.0065	0.0084	0.0079	0.0092	0.0234	0.0429	0.0244	0.0205	0.0182	0.0185	0.0172	0.0137
QGshd1.9.A.2.1.1	2021-02-26	EW		n/a	n/a	n/a	O. setacea	x	4				2021-03-03	ED	2021-04-22	2021-04-22	2021-04-27									0.008	0.0087	0.0096	0.0101	0.037	0.0375	0.0298	0.028	0.0354	0.034	0.0419	0.0385
QGshd1.9.A.2.1.2	2021-02-26	EW	155	n/a	n/a	022120EW1	O. setacea	x	4				2021-03-03	ED	2021-04-22	2021-04-22	2021-04-27									0.0079	0.0083	0.0099	0.0077	0.0223	0.0192	0.0273	0.0203	0.0315	0.0263	0.0192	0.0382
QGsun5.3.A.2	2021-02-26	EW	155	n/a	n/a	022520EW	O. setacea	x	4				2021-03-03	ED	2021-04-22	2021-04-22	2021-04-27									0.01	0.0072	0.005	0.0047	0.0122	0.0104	0.0145	0.0228	0.0306	0.0295	0.0366	0.0392
QGsun4.9.A.3	2021-02-26	EW	132	n/a	n/a	072720a6		x	4				2021-03-08	ED	2021-04-27	2021-04-27	2021-04-29									0.0094	0.0087	0.0101	0.0107	0.0353	0.0407	0.0419	0.0143	0.0731	0.0548	0.0523	0.0463
QGshd4.4.A.2	2021-02-26	EW	140	n/a	n/a	072720a8	O. setacea	x	4				2021-03-08	ED	2021-04-27	2021-04-27	2021-04-29									0.0088	0.0086	0.0091	0.01	0.0158	0.0179	0.0162	0.019	0.0152	0.0178	0.0137	0.0151
QG4.9.A.2	2021-02-26	EW	155	n/a	n/a	022120EW2	O. setacea	x	4				2021-03-08	ED	2021-04-27	2021-04-27	2021-04-29									0.0074	0.0081	0.0105	0.0082	0.0135	0.0138	0.0131	0.0248	0.0172	0.0262	0.0066	0.0126
QGsun5.5.A.1	2021-02-26	EW	154	n/a	n/a	022520EW	O. setacea	x	4				2021-03-10	ED	2021-04-29	2021-04-29										0.0102	0.0094	0.0092	0.0094	0.0157	0.0119	0.0127	0.0131	0.0141	0.0152	0.0122	0.0148
QG2.10	2021-02-26	EW	154	n/a	n/a	022120EW1	O. q-g	x	4				2021-03-10	ED	2021-04-29	2021-04-29										0.0091	0.0097	0.0074	0.0121	0.0218	0.0211	0.0173	0.0166	0.0124	0.0154	0.0122	0.0155
QG3.12.A.1	2021-02-26	EW	154	n/a	n/a	022120EW1	O. setacea	x	4				2021-03-10	ED	2021-04-29	2021-04-29										0.01	0.0078	0.0082	0.0109	0.0173	0.0113	0.0177	0.0313	0.0126	0.0111	0.0117	0.013
MM4.2.1	2020-06-30	Owen	87			050820EW, B3		x	2
QG1.10	2020-07-02	Owen	69			060520EW1, 1; 070820b6		x	2
QG1.11.A	2020-07-02	Owen	40			050820EW, G4		x	2	2020-08-05	3	Spencer?
QG1.12	2020-07-02	Owen	103			012220, 3		x	2
QG1.2.A.2	2020-07-03	Owen	74			042920EW, D1		x	2
QG1.3.A.2	2020-07-08	Owen	165		x	071320c5	O. setacea	x	2
QG1.6.a.1	2020-07-08	Owen	168		x	060220EW2, 2		x	2	2020-08-06	4	Spencer?
QG1.6.a.2	2020-07-08	Owen	82			060220EW2, 1		x	2
QG1.7	2020-07-22	Spencer	63		x	072720a1	O. setacea	x	2
QG1.8	2020-07-15	ED	30	x		070120d2		x	2
QG1.8.A.1	2020-07-15	ED	14	x		070120d4		x	2
QG1.8.A.2	2020-07-01	EW	81		x, 6/22/20	070120a2		x	2
QG1.9.A.2	2020-07-23	Spencer	136		x	072720a3		x	2
QG2.1.1.1	2020-07-08	Owen	167		x	072720c2		x	2
QG2.12.A.1.1	2020-07-02	Owen	6			060820a1	O. q-g	x	2	2020-12-16	4	ED
QG2.5.A.1	2020-07-01	EW	78		x, 6/20/20	070120a7		x	2
QG2.8	2020-07-16	Spencer	37		x	072020b2		x	2
QG2.9.a	2020-07-08	Owen	32			053020a1		x	2
QG3.10.A	2020-07-15	ED	no #	x		070120c8		x	2
QG3.3	2020-07-09	Owen	62			042920EW, A4		x	2
QG3.6.1	2020-07-01	EW	16		x, 6/20/20	070120a4	O. q-g	x	1
QG3.7.A.1	2020-07-23	Spencer	177		x	072720a2	O. setacea	x	2
QG4.1.1	2020-07-03	Owen	151			052520a4		x	2
QG4.1.2	2020-07-08	Spencer	163		x	071320c2		x	2	2020-07-09	4	Spencer?
QG4.1.R1	2020-07-02	EW	187			073120b1	O. setacea		1
QG4.1.R2	2020-07-02	EW	188		x	070820b1		x	1	2020-08-05	3	Spencer?
QG4.11	2020-06-30	Owen	29			052720EW, 1		x	2	2020-08-06	3	Spencer?
QG4.12	2020-07-22	Spencer	33		x	072720b2		x	2
QG4.6.A	2020-07-02	Owen	64			070820a1		x	2	2020-08-05	3	Spencer?
QG4.9	2020-07-02	EW	38		x	070820a8		x	1	2020-08-04	3	Spencer?
QG5.3	2020-07-15	Spencer	66		x	072020a8		x	2
QG5.6.A	2020-07-08	Spencer	25		x	071320b7		x	2	2020-08-04	3	Spencer?
QG5.7	2020-07-08	Owen	157			060220EW1, 1		x	2
QG5.8.A	2020-07-15	ED	124	x		062320EW2, 1; 070320b4		x	2
QG6.10.A.2	2020-07-15	ED	no #	x		070120d1		x	2
QG6.11.A.1	2020-07-09	Owen	5			052520a1		x	2
QG6.5.A.2.2	2020-06-30	Spencer	24		x	070820a2	O. setacea	x	2
QG6.6.A.2	2020-07-01	EW	61		no date on plate	070120a8		x	1	2020-08-06	3	Spencer?
QG7.1.A.1.1	2020-07-08	Spencer	162		x	071320b6		x	2
QG7.1.A.2	2020-07-16	Spencer	68		x	072020a2		x	2
QG7.1.A.3	2020-07-08	Spencer	15		x	071320c1	O. setacea	x	2
QG7.12	2020-07-02	Owen	159		x	071320a7, 072020a6		x	2	2020-08-06	4	Spencer?
QG7.4.A.1	2020-07-15	ED	44	x		070120d3	O. setacea	x	2
QG7.5	2020-07-15	ED	71	x		070120c7		x	2
QG7.5.A.2	2020-07-28	Spencer	86		x	073120a4		x	2
QG7.6.A.2	2020-07-03	Spencer	3		x	070820a4		x	2	2020-07-09	4	Spencer?
QG7.6.A.3	2020-07-09	Owen	172		x	052520b1, 072020a4		x	2	2020-08-05	3	Spencer?
QG7.7.1	2020-07-03	Owen	75			060820a3		x	2
QG7.7.2	2020-07-23	Spencer	41		x	072720a7		x	2
QG7.7A.1	2020-06-30	Owen	81			052720EW, 5		x	2	2020-08-05	3	Spencer?
QG7.9.A.1	2020-07-01	EW	49		x, 6/20/20	070120a6		x	2
QGshd1.7.A	2020-07-09	Owen	120			021220EW2, 6		x	2
QGshd1.7.A	2020-08-03	ED	120	n/a	n/a	021220EW2, 6		n/a	2
QGshd1.9.A.1	2020-06-30	Spencer	18		x	070820a3		x	2	2020-08-05	3	Spencer?
QGshd1.9.A.2.2.1	2020-07-02	Owen	138		x	071320a4, 072020a7	O. setacea	x	2
QGshd1.9.A.R1	2020-07-02	EW	189		x	070820b4	O. setacea	x	1
QGshd2.1.A.4	2020-07-22	Spencer	46		x	072720b7		x	2
QGshd2.10.2	2020-07-03	Spencer	60		x	070820a1		x	2
QGshd2.4.A.1.1	2020-07-01	EW	114		x, 6/22/20	070320a6		x	1
QGshd2.4.A.1.2	2020-07-01	EW	no #		x, 6/27/20	070320a2		x	1
QGshd2.6.2	2020-07-01	EW	53		x, 6/20/20	070320a5		x	2
QGshd2.7.A	2020-07-23	Spencer	80		x	072720b1		x	2
QGshd2.8	2020-07-29	EW	101			021020EW		x	2
QGshd3.10	2020-07-09	Spencer	27		x	071320b2		x	2
QGshd3.4.1	2020-07-22	Spencer	146		x	072720b4		x	2
QGshd3.4.A.3	2020-07-09	Owen	70		x	071320a6		x	2 (I see 4 on 8/21 EW)
QGshd3.5.A.1	2020-07-02	Owen	1			052520a6		x	2	2020-08-06	3	Spencer?
QGshd3.6	2020-07-02	EW	no #		x	062220a5; 070820a6		x	1
QGshd3.6.A.3	2020-07-03	Owen	23			042920EW, E1		x	2
QGshd3.7.1	2020-07-03	Owen	20			052520a3		x	2
QGshd4.1.2	2020-07-28	Spencer	147		x	073120a1		x	2
QGshd4.10.A	2020-07-02	Owen	45			060220EW1, 3		x	2
QGshd4.4.A.2	2020-07-23	Spencer	140		x	072720a8		x	2
QGshd4.5.A	2020-07-10	Spencer	65		x	071320a1		x	2
QGshd4.8.A.1	2020-07-29	EW	8		x	080520a1		x	1
QGshd5.2.A	2020-07-29	EW	121			021220EW3, 3		x	1
QGshd5.3	2020-06-30	Owen	57			042920EW, E3		x	2
QGshd5.4.A.1	2020-07-28	Spencer	143		x	073120a7		x	2
QGshd5.4.A.3	2020-07-30	Spencer	184		x	080520a2		x	2
QGshd5.4.A.4	2020-07-15	Spencer	26		x	072020b1		x	2
QGshd5.5.A.R1	2020-07-02	EW	191						1
QGshd5.5.A.R1	2020-07-29	EW	191		x	080520a5		x	1
QGshd5.5.A.R2	2020-07-02	EW	192		x	070820b3		x	1
QGshd5.6	2020-07-08	Spencer	59		x	072020a1		x	2
QGshd5.6.A.2	2020-07-08	Owen	166		x	071320c6		x	2
QGshd5.7	2020-07-16	Spencer	54		x	072020b5		x	2
QGshd5.7.A.2	2020-07-15	ED	19	x		070120d5		x	2
QGshd5.7.A.4	2020-07-28	Spencer	79		x	073120a8		x	2
QGshd5.8.A.1.2	2020-07-09	Owen	9			052520b2		x	2
QGshd6.1.A	2020-07-01	EW	52		x, 6/20/20	070320b1		x	2
QGshd6.3	2020-07-03	Owen	36			042920EW, B5		x	2
QGshd6.3.A	2020-07-28	Spencer	28		x	073120b2	O. q-g	x	2
QGsun1.10	2020-07-02	EW	10		x	052920EW1, 4	O. setacea	x	2
QGsun1.10.A	2020-07-02	Owen	39			053020a3		x	2
QGsun1.3.a.1	2020-07-08	Owen	95			012220, 4		x	2	2020-07-09	4	Owen
QGsun1.7	2020-07-29	EW	109			021220EW4, 3		x	2
QGsun1.8.A.3.1	2020-07-16	Spencer	174		x	072020b3		x	2	2020-08-05	3	Spencer?
QGsun1.9.A	2020-07-01	EW	43		x, 6/20/20	070320a1		x	2
QGsun2.10.A	2020-07-30	Spencer	183		x	080520a4		x	2
QGsun2.3	2020-07-09	Owen	72			052520a8		x	2	2020-08-04	4	Spencer?
QGsun2.4.A.3	2020-07-22	Spencer	42		x	072720b3		x	2
QGsun2.5.1	2020-07-08	Owen	164		x	071320c3		x	1
QGsun3.1	2020-07-03	Owen	94			012220, 7	O. setacea	x	2	2020-08-05	3	Spencer?
QGsun3.4.A	2020-07-01	EW	108		x, 6/22/20	070320a7		x	1
QGsun3.8	2020-07-09	Spencer	169		x	071320b1		x	2	2020-08-05	3	Spencer?
QGsun3.8.A	2020-07-29	EW	97			012220, 8		x	2
QGsun3.9.1	2020-07-09	Spencer	12		x	071320b3		x	2
QGsun4.9	2020-07-10	Spencer	55		x	071320a2		x	2
QGsun4.9.A.3	2020-07-23	Spencer	132		x	072720a6		x	2
QGsun5.1.A	2020-07-09	Spencer	17		x	071320b8		x	2	2020-08-05	3	Spencer?
QGsun5.10.A.2	2020-07-09	Spencer	11		x	071320a8		x	2
QGsun5.3.1	2020-07-08	Owen	98			021020EW	A. errabunda	x	2
QGsun5.3.A.1	2020-07-16	Spencer	173		x	072020a3		x	2
QGsun5.4.A.3.1.1.1.1.1.1.1.1.1	2020-07-09	Owen	142			052620b4		x	2
QGsun5.6.2	2020-07-22	Spencer	176		x	072720b6		x	2
QGsun5.7.A.1	2020-07-08	Owen	7			060320a1		x	1
QGsun5.7.A.1	2020-07-29	ED	7	n/a	n/a	060320a1		x	2
QGsun5.7.A.2	2020-07-23	Spencer	178		x	072720a4	O. setacea	x	2
QGsun5.7.A.3	2020-07-09	Owen	85			EW051820, 4		x	2
QGsun5.9.1	2020-07-22	Spencer	175		x	072720b5		x	2
QGsun5.9.A.2.2	2020-07-01	EW	2		x, 6/20/20	070320a4	A. errabunda	x	3
QGsun5.9.A.3	2020-07-02	Owen	160			060320a3	O. q-g	x	2	2020-08-06	3	Spencer?
QGsun6.2.A	2020-07-01	EW	105		x, 6/22/20	070320a8	A. errabunda	x	1
QGsun6.7.2	2020-07-08	Owen	111			021220EW1, 8		x	2
QGsun6.7.A.1	2020-07-15	ED	34	x		070120d6		x	2
QGSun6.8.1	2020-06-30	Owen	100		x	071320a5	A. errabunda	x	2
QG1.1.A	2020-08-11	EW	158		?	082120a1		?	2
QG2.12.A.2	2020-08-11	EW	22		?	082120a3		?	2
QG7.10.A.1	2020-08-24	EW	no #		x			x	3
QGshd5.8	2020-08-11	EW	58		?	082120a2		?	2
QGsun6.7.A.2	2020-08-24	EW	no #		x	083120a3, 091620a5		x	3	2020-09-28	5	ED

## Sheet: Raw data Fungi Replicate Growth
Isolate and Replicate #	Subculturing Date	Distance (cm) from chunk to first line	Date of first line	Growth rate (cm/d) chunk to first line	Distance (cm) from chunk to second line	Date of second line	Growth rate (cm/d) from chunk to second line	Distance (cm) from chunk to third line	Date of third line	Growth rate (cm/d) from chunk to third line	Radius from chunk to edge of growth (cm), measured at day 50/49
QGsun2.9.A.3 - 1	2020-07-17	0.15	2020-08-03	0.00882353	0.6	2020-08-18	0.01875
QGsun2.9.A.3 - 2	2020-07-17	0.1	2020-08-03	0.00588235	0.5	2020-08-18	0.015625
QGsun2.9.A.3 - 3	2020-07-17	0.05	2020-08-03	0.00294118	0.55	2020-08-18	0.0171875
QGsun2.9.A.3 - 4	2020-07-17	0.05	2020-08-03	0.00294118	0.45	2020-08-18	0.0140625
QGsun2.9.A.3 - 5	2020-07-17	0.4	2020-08-18	0.0125	0.6	2020-08-24	0.0157895
QGsun2.9.A.3 - 6	2020-07-17	0.5	2020-08-18	0.015625	0.55	2020-08-24	0.0144737
QGsun2.9.A.3 - 7	2020-07-17	0.6	2020-08-18	0.01875	0.8	2020-09-03	0.0166667
QGsun2.9.A.3 - 8	2020-07-17	0.3	2020-08-18	0.009375	0.6	2020-08-24	0.0157895
QGsun2.9.A.3 - 9	2020-07-17	0.3	2020-07-23	0.05	0.55	2020-07-27	0.055
QGsun2.9.A.3 - 10	2020-07-17	0.4	2020-07-23	0.0666667	0.65	2020-07-27	0.065
QGsun2.9.A.3 - 11	2020-07-17	0.5	2020-07-23	0.0833333	0.8	2020-07-27	0.08
QGsun2.9.A.3 - 12	2020-07-17	0.5	2020-07-23	0.0833333	1.1	2020-07-27	0.11
QGsun2.9.A.3 - 13	2020-07-17	1.2	2020-07-23	0.2	2.5	2020-07-27	0.25
QGsun2.9.A.3 - 14	2020-07-17	0.9	2020-07-23	0.15	2.2	2020-07-27	0.22
QGsun2.9.A.3 - 15	2020-07-17	1	2020-07-23	0.166667	-	-	-
QGsun2.9.A.3 - 16	2020-07-17	0.8	2020-07-23	0.133333	1.8	2020-07-27	0.18
QGsun2.9.A.3 - 17	2020-07-17	0.3	2020-07-23	0.05	0.65	2020-07-27	0.065
QGsun2.9.A.3 - 18	2020-07-17	0.5	2020-07-23	0.0833333	0.7	2020-07-27	0.07
QGsun2.9.A.3 - 19	2020-07-17	0.5	2020-07-23	0.0833333	0.65	2020-07-27	0.065
QGsun2.9.A.3 - 20	2020-07-17	0.4	2020-07-23	0.0666667	0.7	2020-07-27	0.07
QGsun2.2.A.1 - 1	2020-07-17	0.55	2020-08-03	0.0323529	0.7	2020-08-18	0.021875
QGsun2.2.A.1 - 2	2020-07-17	0.25	2020-08-03	0.0147059	0.6	2020-08-18	0.01875
QGsun2.2.A.1 - 3	2020-07-17	0.1	2020-08-03	0.00588235	0.55	2020-08-18	0.0171875
QGsun2.2.A.1 - 4	2020-07-17	0.25	2020-08-03	0.0147059	0.6	2020-08-18	0.01875	0.7	2020-08-31	0.0155556
QGsun2.2.A.1 - 5	2020-07-17	0.7	2020-08-18	0.021875	0.9	2020-08-31	0.02
QGsun2.2.A.1 - 6	2020-07-17	0.7	2020-08-18	0.021875	0.9	2020-09-04	0.0183673
QGsun2.2.A.1 - 7	2020-07-17	0.5	2020-08-18	0.015625	0.6	2020-08-31	0.0133333
QGsun2.2.A.1 - 8	2020-07-17	0.25	2020-08-18	0.0078125	0.6	2020-08-31	0.0133333
QGsun2.2.A.1 - 9	2020-07-18	0.4	2020-07-23	0.08	0.85	2020-07-27	0.0944444
QGsun2.2.A.1 - 10	2020-07-18	0.45	2020-07-23	0.09	0.95	2020-07-27	0.105556
QGsun2.2.A.1 - 11	2020-07-18	0.3	2020-07-23	0.06	1	2020-07-27	0.111111
QGsun2.2.A.1 - 12	2020-07-18	0.3	2020-07-23	0.06	0.8	2020-07-27	0.0888889
QGsun2.2.A.1 - 13	2020-07-18	0.9	2020-07-23	0.18	2	2020-07-27	0.222222
QGsun2.2.A.1 - 14	2020-07-18	0.8	2020-07-23	0.16	2	2020-07-27	0.222222
QGsun2.2.A.1 - 15	2020-07-18	0.7	2020-07-23	0.14	1.7	2020-07-27	0.188889
QGsun2.2.A.1 - 16	2020-07-18	0.65	2020-07-23	0.13	1.9	2020-07-27	0.211111
QGsun2.2.A.1 - 17	2020-07-18	0.3	2020-07-23	0.06	0.7	2020-07-27	0.0777778
QGsun2.2.A.1 - 18	2020-07-18	0.5	2020-07-23	0.1	0.8	2020-07-27	0.0888889
QGsun2.2.A.1 - 19	2020-07-18	0.35	2020-07-23	0.07	0.65	2020-07-27	0.0722222
QGsun2.2.A.1 - 20	2020-07-18	0.4	2020-07-23	0.08	1.1	2020-07-27	0.122222
QGshd2.3.A.2 - 1	2020-07-19	0.2	2020-08-06	0.0111111	0.7	2020-08-12	0.0291667
QGshd2.3.A.2 - 2	2020-07-19	0.2	2020-08-06	0.0111111	0.55	2020-08-18	0.0183333
QGshd2.3.A.2 - 3	2020-07-19	0.2	2020-08-06	0.0111111	0.5	2020-08-18	0.0166667
QGshd2.3.A.2 - 4	2020-07-19	0.2	2020-08-06	0.0111111	0.4	2020-08-18	0.0133333
QGshd2.3.A.2 - 5	2020-07-19	0.15	2020-08-06	0.00833333	0.35	2020-08-12	0.0145833
QGshd2.3.A.2 - 6	2020-07-19	0.15	2020-08-06	0.00833333	0.3	2020-08-12	0.0125
QGshd2.3.A.2 - 7	2020-07-19	0.25	2020-08-06	0.0138889	0.5	2020-08-18	0.0166667
QGshd2.3.A.2 - 8	2020-07-19	0.25	2020-08-06	0.0138889	0.4	2020-08-18	0.0133333
QGshd2.3.A.2 - 9	2020-07-19	0.2	2020-07-23	0.05	0.7	2020-07-27	0.0875
QGshd2.3.A.2 - 10	2020-07-19	0.2	2020-07-23	0.05	0.7	2020-07-27	0.0875
QGshd2.3.A.2 - 11	2020-07-19	0.2	2020-07-23	0.05	0.8	2020-07-27	0.1
QGshd2.3.A.2 - 12	2020-07-19	0.15	2020-07-23	0.0375	0.75	2020-07-27	0.09375
QGshd2.3.A.2 - 13	2020-07-19	0.3	2020-07-23	0.075	1.3	2020-07-27	0.1625
QGshd2.3.A.2 - 14	2020-07-19	0.5	2020-07-23	0.125	1.2	2020-07-27	0.15
QGshd2.3.A.2 - 15	2020-07-19	0.4	2020-07-23	0.1	1.3	2020-07-27	0.1625
QGshd2.3.A.2 - 16	2020-07-19	0.3	2020-07-23	0.075	1.1	2020-07-27	0.1375
QGshd2.3.A.2 - 17	2020-07-19	0.3	2020-07-23	0.075	0.8	2020-07-27	0.1
QGshd2.3.A.2 - 18	2020-07-19	0.5	2020-07-23	0.125	0.75	2020-07-27	0.09375
QGshd2.3.A.2 - 19	2020-07-19	0.25	2020-07-23	0.0625	0.65	2020-07-27	0.08125
QGshd2.3.A.2 - 20	2020-07-19	0.3	2020-07-23	0.075	0.8	2020-07-27	0.1
QGsun5.2 - 1	2020-07-27	0.75	2020-08-12	0.046875	1.3	2020-09-14	0.0265306
QGsun5.2 - 2	2020-07-27	0.3	2020-08-12	0.01875	-	-	-
QGsun5.2 - 3	2020-07-27	0.3	2020-08-12	0.01875	1.2	2020-09-14	0.0244898
QGsun5.2 - 4	2020-07-27	0.5	2020-08-12	0.03125	1.45	2020-09-14	0.0295918
QGsun5.2 - 5	2020-07-27	0.4	2020-08-12	0.025	0.7	2020-08-18	0.0318182
QGsun5.2 - 6	2020-07-27	0.7	2020-08-12	0.04375	1.05	2020-08-18	0.0477273
QGsun5.2 - 7	2020-07-27	0.5	2020-08-12	0.03125	0.85	2020-08-18	0.0386364
QGsun5.2 - 8	2020-07-27	0.4	2020-08-12	0.025	0.75	2020-08-18	0.0340909
QGsun5.2 - 9	2020-07-27	0.55	2020-07-31	0.1375	1.25	2020-08-03	0.178571
QGsun5.2 - 10	2020-07-27	0.5	2020-07-31	0.125	1.6	2020-08-03	0.228571
QGsun5.2 - 11	2020-07-27	0.85	2020-07-31	0.2125	1.6	2020-08-03	0.228571
QGsun5.2 - 12	2020-07-27	0.4	2020-07-31	0.1	1.3	2020-08-03	0.185714
QGsun5.2 - 13	2020-07-27	0.9	2020-07-31	0.225	2	2020-08-03	0.285714
QGsun5.2 - 14	2020-07-27	0.5	2020-07-31	0.125	1.35	2020-08-03	0.192857
QGsun5.2 - 15	2020-07-27	0.7	2020-07-31	0.175	1.5	2020-08-03	0.214286
QGsun5.2 - 16	2020-07-27	0.4	2020-07-31	0.1	1.3	2020-08-03	0.185714
QGsun5.2 - 17	2020-07-27	0.6	2020-07-31	0.15	1.3	2020-08-03	0.185714
QGsun5.2 - 18	2020-07-27	0.6	2020-07-31	0.15	1.2	2020-08-03	0.171429
QGsun5.2 - 19	2020-07-27	0.4	2020-08-03	0.0571429	1.1	2020-08-03	0.157143
QGsun5.2 - 20	2020-07-27	0.9	2020-08-03	0.128571	-	-	-
QG3.6.A.1 - 1	2020-07-30	0.3586	2020-08-31	0.0112062	-	-	-
QG3.6.A.1 - 2	2020-07-30	0.2925	2020-08-31	0.00914062	-	-	-
QG3.6.A.1 - 3	2020-07-30	0.3022	2020-08-31	0.00944375	-	-	-
QG3.6.A.1 - 4	2020-07-30	0.318	2020-08-31	0.0099375	-	-	-
QG3.6.A.1 - 5	2020-07-30	0.3835	2020-08-31	0.0119844	4.142	2020-09-17	0.0845306
QG3.6.A.1 - 6	2020-07-30	0.2774	2020-08-31	0.00866875	-	-	-
QG3.6.A.1 - 7	2020-07-30	0.4308	2020-08-31	0.0134625	-	-	-
QG3.6.A.1 - 8	2020-07-30	0.0909	2020-08-31	0.00284062	3.41	2020-09-17	0.0695918
QG3.6.A.1 - 9	2020-07-30	0.2028	2020-08-06	0.0289714	0.8342	2020-08-12	0.0641692
QG3.6.A.1 - 10	2020-07-30	0.2371	2020-08-06	0.0338714	0.5719	2020-08-12	0.0439923
QG3.6.A.1 - 11	2020-07-30	0.14	2020-08-06	0.02	0.627	2020-08-12	0.0482308
QG3.6.A.1 - 12	2020-07-30	0.5042	2020-08-06	0.0720286	0.8391	2020-08-12	0.0645462
QG3.6.A.1 - 13	2020-07-30	0.1687	2020-08-06	0.0241	0.879	2020-08-12	0.0676154
QG3.6.A.1 - 14	2020-07-30	0.3996	2020-08-06	0.0570857	1.189	2020-08-12	0.0914615
QG3.6.A.1 - 15	2020-07-30	0.4885	2020-08-06	0.0697857	1.014	2020-08-12	0.078
QG3.6.A.1 - 16	2020-07-30	0.5716	2020-08-06	0.0816571	1.095	2020-08-12	0.0842308
QG3.6.A.1 - 17	2020-07-30	0.3676	2020-08-06	0.0525143	0.6357	2020-08-12	0.0489
QG3.6.A.1 - 18	2020-07-30	0.3824	2020-08-06	0.0546286	0.8197	2020-08-12	0.0630538
QG3.6.A.1 - 19	2020-07-30	0.3301	2020-08-06	0.0471571	0.986	2020-08-12	0.0758462
QG3.6.A.1 - 20	2020-07-30	0.3327	2020-08-06	0.0475286	0.9956	2020-08-12	0.0765846
QGsun4.2.A - 1	2020-07-30	0.6	2020-08-12	0.0461538	2.108	2020-08-18	0.110947
QGsun4.2.A - 2	2020-07-30	0.7696	2020-08-12	0.0592	2.126	2020-08-18	0.111895
QGsun4.2.A - 3	2020-07-30	0.7714	2020-08-12	0.0593385	1.892	2020-08-18	0.0995789
QGsun4.2.A - 4	2020-07-30	0.6566	2020-08-12	0.0505077	1.793	2020-08-18	0.0943684
QGsun4.2.A - 5	2020-07-30	0.4316	2020-08-12	0.0332	1.374	2020-08-18	0.0723158
QGsun4.2.A - 6	2020-07-30	0.4296	2020-08-12	0.0330462	1.517	2020-08-18	0.0798421
QGsun4.2.A - 7	2020-07-30	0.4165	2020-08-12	0.0320385	1.39	2020-08-18	0.0731579
QGsun4.2.A - 8	2020-07-30	0.5668	2020-08-12	0.0436	1.415	2020-08-18	0.0744737
QGsun4.2.A - 9	2020-07-30	1.659	2020-08-03	0.41475	-	-	-
QGsun4.2.A - 10	2020-07-30	2	2020-08-03	0.5	-	-	-
QGsun4.2.A - 11	2020-07-30	1.694	2020-08-03	0.4235	-	-	-
QGsun4.2.A - 12	2020-07-30	1.244	2020-08-03	0.311	-	-	-
QGsun4.2.A - 13	2020-07-30	2.037	2020-08-12	0.156692	-	-	-
QGsun4.2.A - 14	2020-07-30	no marking! ugh	2020-08-12	-	-	-	-
QGsun4.2.A - 15	2020-07-30	1.806	2020-08-12	0.138923	-	-	-
QGsun4.2.A - 16	2020-07-30	1.548	2020-08-12	0.119077	-	-	-
QGsun4.2.A - 17	2020-07-30	1.699	2020-08-03	0.42475	-	-	-
QGsun4.2.A - 18	2020-07-30	1.427	2020-08-03	0.35675	-	-	-
QGsun4.2.A - 19	2020-07-30	1.182	2020-08-03	0.2955	-	-	-
QGsun4.2.A - 20	2020-07-30	1.626	2020-08-03	0.4065	-	-	-
QGsun5.3.A - 1	2020-07-30	0.5338	2020-08-12	0.0410615	0.7653	2020-08-24	0.030612
QGsun5.3.A - 2	2020-07-30	0.2846	2020-08-12	0.0218923	0.5229	2020-08-24	0.020916
QGsun5.3.A - 3	2020-07-30	0.3625	2020-08-18	0.0190789	0.532	2020-09-03	0.0152
QGsun5.3.A - 4	2020-07-30	0.3086	2020-08-12	0.0237385	0.5293	2020-08-18	0.0278579
QGsun5.3.A - 5	2020-07-30	6.613	2020-08-24	0.26452	-	-	-
QGsun5.3.A - 6	2020-07-30	0.2133	2020-08-18	0.0112263	0.4368	2020-08-24	0.017472
QGsun5.3.A - 7	2020-07-30	0.1543	2020-08-24	0.006172	0.4355	2020-09-03	0.0124429
QGsun5.3.A - 8	2020-07-30	0.35	2020-08-12	0.0269231	0.5984	2020-08-18	0.0314947
QGsun5.3.A - 9	2020-07-30	0.3857	2020-08-03	0.096425	0.9602	2020-08-12	0.0738615
QGsun5.3.A - 10	2020-07-30	0.1705	2020-08-03	0.042625	1.054	2020-08-12	0.0810769
QGsun5.3.A - 11	2020-07-30	0.3772	2020-08-03	0.0943	0.8251	2020-08-12	0.0634692
QGsun5.3.A - 12	2020-07-30	0.3582	2020-08-03	0.08955	1.036	2020-08-12	0.0796923
QGsun5.3.A - 13	2020-07-30	0.2781	2020-08-03	0.069525	1.817	2020-08-12	0.139769
QGsun5.3.A - 14	2020-07-30	0.6363	2020-08-03	0.159075	-	-	-
QGsun5.3.A - 15	2020-07-30	0.349	2020-08-03	0.08725	1.52	2020-08-12	0.116923
QGsun5.3.A - 16	2020-07-30	0.4042	2020-08-03	0.10105	1.203	2020-08-12	0.0925385
QGsun5.3.A - 17	2020-07-30	0.2366	2020-08-03	0.05915	1.018	2020-08-12	0.0783077
QGsun5.3.A - 18	2020-07-30	0.2542	2020-08-03	0.06355	0.5628	2020-08-12	0.0432923
QGsun5.3.A - 19	2020-07-30	0.6436	2020-08-03	0.1609	0.9397	2020-08-12	0.0722846
QGsun5.3.A - 20	2020-07-30	0.2865	2020-08-03	0.071625	1.168	2020-08-12	0.0898462
QGshd3.9.A.2 - 1	2020-07-31	0.334	2020-08-18	0.0185556	0.4367	2020-08-31	0.0140871
QGshd3.9.A.2 - 2	2020-07-31	0.1778	2020-08-18	0.00987778	0.8351	2020-08-31	0.0269387
QGshd3.9.A.2 - 3	2020-07-31	0.1312	2020-08-18	0.00728889	0.7536	2020-08-31	0.0243097
QGshd3.9.A.2 - 4	2020-07-31	0.5029	2020-08-18	0.0279389	0.7203	2020-08-31	0.0232355
QGshd3.9.A.2 - 5	2020-07-31	0.6037	2020-08-18	0.0335389	0.8774	2020-09-17	0.0182792
QGshd3.9.A.2 - 6	2020-07-31	0.2635	2020-08-18	0.0146389	0.8229	2020-08-31	0.0265452
QGshd3.9.A.2 - 7	2020-07-31	0.6251	2020-08-18	0.0347278	0.8413	2020-09-17	0.0175271
QGshd3.9.A.2 - 8	2020-07-31	0.5976	2020-08-18	0.0332	0.7175	2020-08-31	0.0231452
QGshd3.9.A.2 - 9	2020-07-31	0.9832	2020-08-06	0.163867	1.826	2020-08-12	0.152167
QGshd3.9.A.2 - 10	2020-07-31	0.9072	2020-08-06	0.1512	1.528	2020-08-12	0.127333
QGshd3.9.A.2 - 11	2020-07-31	1.123	2020-08-06	0.187167	1.329	2020-08-12	0.11075
QGshd3.9.A.2 - 12	2020-07-31	1.073	2020-08-06	0.178833	1.839	2020-08-12	0.15325
QGshd3.9.A.2 - 13	2020-07-31	1.1	2020-08-06	0.183333	1.912	2020-08-12	0.159333
QGshd3.9.A.2 - 14	2020-07-31	0.7421	2020-08-06	0.123683	1.878	2020-08-12	0.1565
QGshd3.9.A.2 - 15	2020-07-31	0.8048	2020-08-06	0.134133	-	-
QGshd3.9.A.2 - 16	2020-07-31	0.9082	2020-08-06	0.151367	1.869	2020-08-12	0.15575
QGshd3.9.A.2 - 17	2020-07-31	1.083	2020-08-06	0.1805	-	-
QGshd3.9.A.2 - 18	2020-07-31	0.8028	2020-08-06	0.1338	1.517	2020-08-12	0.126417
QGshd3.9.A.2 - 19	2020-07-31	1.012	2020-08-06	0.168667	1.755	2020-08-12	0.14625
QGshd3.9.A.2 - 20	2020-07-31	0.7579	2020-08-06	0.126317	1.838	2020-08-12	0.153167
QGshd1.10.1 - 1	2020-08-03	0.4105	2020-09-01	0.0141552							0.6166
QGshd1.10.1 - 2	2020-08-03	0.4408	2020-09-01	0.0152							0.4811
QGshd1.10.1 - 3	2020-08-03	0.3718	2020-09-01	0.0128207							0.5359
QGshd1.10.1 - 4	2020-08-03	0.3397	2020-09-01	0.0117138							0.521
QGshd1.10.1 - 5	2020-08-03	0.3358	2020-09-01	0.0115793							0.5165
QGshd1.10.1 - 6	2020-08-03	0.3489	2020-09-01	0.012031							0.5706
QGshd1.10.1 - 7	2020-08-03	0.3446	2020-09-01	0.0118828							0.5617
QGshd1.10.1 - 8	2020-08-03	0.3097	2020-09-01	0.0106793							0.455
QGshd1.10.1 - 9	2020-08-03	0.7201	2020-08-12	0.0800111							super wispy to edge
QGshd1.10.1 - 10	2020-08-03	0.7546	2020-08-12	0.0838444	1.088	2020-08-18	0.0725333				super wispy to edge
QGshd1.10.1 - 11	2020-08-03	0.6945	2020-08-12	0.0771667	1.083	2020-08-18	0.0722				super wispy to edge
QGshd1.10.1 - 12	2020-08-03	0.695	2020-08-12	0.0772222	1.01	2020-08-18	0.0673333				super wispy to edge
QGshd1.10.1 - 13	2020-08-03	0.6842	2020-08-12	0.0760222							super wispy to edge
QGshd1.10.1 - 14	2020-08-03	0.4998	2020-08-12	0.0555333							super wispy to edge
QGshd1.10.1 - 15	2020-08-03	0.5076	2020-08-12	0.0564	0.9031	2020-08-18	0.0602067				super wispy to edge
QGshd1.10.1 - 16	2020-08-03	0.703	2020-08-12	0.0781111	1.021	2020-08-18	0.0680667				super wispy to edge
QGshd1.10.1 - 17	2020-08-03	0.6848	2020-08-12	0.0760889	0.8568	2020-08-18	0.05712				super wispy to edge
QGshd1.10.1 - 18	2020-08-03	0.6176	2020-08-12	0.0686222	1.086	2020-08-18	0.0724				super wispy to edge
QGshd1.10.1 - 19	2020-08-03	0.7016	2020-08-12	0.0779556	0.985	2020-08-18	0.0656667				super wispy to edge
QGshd1.10.1 - 20	2020-08-03	0.6396	2020-08-12	0.0710667	0.9492	2020-08-18	0.06328				super wispy to edge
QGshd3.4.A.1 - 1	2020-08-03	0.3993	2020-09-01	0.013769							0.5271
QGshd3.4.A.1 - 2	2020-08-03	0.108	2020-09-01	0.00372414							0.4661
QGshd3.4.A.1 - 3	2020-08-03	0.3462	2020-09-01	0.0119379							0.5326
QGshd3.4.A.1 - 4	2020-08-03	0.371	2020-09-01	0.0127931							0.5365
QGshd3.4.A.1 - 5	2020-08-03	marked, but on fungus. don't know why/how	2020-09-01		0.4422	2020-09-21	0.00902449				0.5073
QGshd3.4.A.1 - 6	2020-08-03	0.3491	2020-09-01	0.0120379							0.4181
QGshd3.4.A.1 - 7	2020-08-03	0.3185	2020-09-01	0.0109828							0.4818
QGshd3.4.A.1 - 8	2020-08-03	0.2516	2020-09-01	0.00867586							0.4314
QGshd3.4.A.1 - 9	2020-08-03	0.5225	2020-08-12								Wispy to edge
QGshd3.4.A.1 - 10	2020-08-03	0.4331	2020-08-12	0.0481222	0.9602	2020-08-18	0.0640133				Wispy to edge
QGshd3.4.A.1 - 11	2020-08-03	0.5275	2020-08-12	0.0586111	0.9146	2020-08-18	0.0609733				Wispy to edge
QGshd3.4.A.1 - 12	2020-08-03				0.5806	2020-08-18	0.0387067				Wispy to edge
QGshd3.4.A.1 - 13	2020-08-03	0.5488	2020-08-12	0.0609778		-					Wispy to edge
QGshd3.4.A.1 - 14	2020-08-03	0.507	2020-08-12	0.0563333	1.086	2020-08-18	0.0724				Wispy to edge
QGshd3.4.A.1 - 15	2020-08-03	0.711	2020-08-12	0.079		-					Wispy to edge
QGshd3.4.A.1 - 16	2020-08-03	0.6238	2020-08-12	0.0693111		-					Wispy to edge
QGshd3.4.A.1 - 17	2020-08-03	0.3861	2020-08-12	0.0429	0.906	2020-08-18	0.0604				Wispy to edge
QGshd3.4.A.1 - 18	2020-08-03	0.5999	2020-08-12	0.0666556	0.9493	2020-08-18	0.0632867				Wispy to edge
QGshd3.4.A.1 - 19	2020-08-03	0.6008	2020-08-12	0.0667556	0.9564	2020-08-18	0.06376				Wispy to edge
QGshd3.4.A.1 - 20	2020-08-03	0.4677	2020-08-12	0.0519667	0.7358	2020-08-18	0.0490533				Wispy to edge
QG7.10 - 1	2020-08-04	0.4394	2020-09-03	0.0146467							0.625
QG7.10 - 2	2020-08-04	0.3725	2020-09-03	0.0124167							0.5192
QG7.10 - 3	2020-08-04	0.4703	2020-09-03	0.0156767							0.563
QG7.10 - 4	2020-08-04	0.312	2020-09-03	0.0104							0.5319
QG7.10 - 5	2020-08-04	0.3394	2020-09-03	0.0113133							0.5248
QG7.10 - 6	2020-08-04	0.4368	2020-09-03	0.01456							0.4988
QG7.10 - 7	2020-08-04	0.4329	2020-09-03	0.01443							0.5315
QG7.10 - 8	2020-08-04	0.3569	2020-09-03	0.0118967							0.4977
QG7.10 - 9	2020-08-04	0.5503	2020-08-12	0.0687875	0.9783	2020-08-18	0.0698786				Wispy to edge
QG7.10 - 10	2020-08-04	0.5576	2020-08-12	0.0697	0.8408	2020-08-18	0.0600571				Wispy to edge
QG7.10 - 11	2020-08-04	0.5206	2020-08-12	0.065075	0.9698	2020-08-18	0.0692714				Wispy to edge
QG7.10 - 12	2020-08-04	0.614	2020-08-12	0.07675	1.068	2020-08-18	0.0762857				Wispy to edge
QG7.10 - 13	2020-08-04	0.6355	2020-08-12	0.0794375	1.097	2020-08-18	0.0783571				Wispy to edge
QG7.10 - 14	2020-08-04	0.7241	2020-08-12	0.0905125	1.126	2020-08-18	0.0804286				Wispy to edge
QG7.10 - 15	2020-08-04	0.7306	2020-08-12	0.091325	1.048	2020-08-18	0.0748571				Wispy to edge
QG7.10 - 16	2020-08-04	0.731	2020-08-12	0.091375	1.201	2020-08-18	0.0857857				Wispy to edge
QG7.10 - 17	2020-08-04	0.469	2020-08-12	0.058625	0.9757	2020-08-18	0.0696929				Wispy to edge
QG7.10 - 18	2020-08-04	0.6541	2020-08-12	0.0817625	1.086	2020-08-18	0.0775714				Wispy to edge
QG7.10 - 19	2020-08-04	0.6502	2020-08-12	0.081275	1.088	2020-08-18	0.0777143				Wispy to edge
QG7.10 - 20	2020-08-04	0.6588	2020-08-12	0.08235	1.059	2020-08-18	0.0756429				Wispy to edge
QGshd5.9.A.1 - 1	2020-08-04	0.3878	2020-09-01	0.01385							0.5863
QGshd5.9.A.1 - 2	2020-08-04	0.2037	2020-09-01	0.007275							0.3377
QGshd5.9.A.1 - 3	2020-08-04	0.4147	2020-09-01	0.0148107							0.4858
QGshd5.9.A.1 - 4	2020-08-04	0.3774	2020-09-01	0.0134786							0.4054
QGshd5.9.A.1 - 5	2020-08-04	0.3786	2020-09-01	0.0135214							0.586
QGshd5.9.A.1 - 6	2020-08-04	0.3807	2020-09-01	0.0135964							0.6134
QGshd5.9.A.1 - 7	2020-08-04	0.3431	2020-09-01	0.0122536							0.6093
QGshd5.9.A.1 - 8	2020-08-04	0.4127	2020-09-01	0.0147393							0.736
QGshd5.9.A.1 - 9	2020-08-04	0.825	2020-08-12	0.103125	1.07	2020-08-18	0.0764286				super wispy to edge
QGshd5.9.A.1 - 10	2020-08-04	0.575	2020-08-12	0.071875	0.8538	2020-08-18	0.0609857				super wispy to edge
QGshd5.9.A.1 - 11	2020-08-04	0.6687	2020-08-12	0.0835875	1.01	2020-08-18	0.0721429				super wispy to edge
QGshd5.9.A.1 - 12	2020-08-04	0.7227	2020-08-12	0.0903375	1.016	2020-08-18	0.0725714				super wispy to edge
QGshd5.9.A.1 - 13	2020-08-04	0.7357	2020-08-12	0.0919625	1.124	2020-08-18	0.0802857				super wispy to edge
QGshd5.9.A.1 - 14	2020-08-04	0.7944	2020-08-12	0.0993	1.117	2020-08-18	0.0797857				super wispy to edge
QGshd5.9.A.1 - 15	2020-08-04	0.5962	2020-08-12	0.074525	1.096	2020-08-18	0.0782857				super wispy to edge
QGshd5.9.A.1 - 16	2020-08-04	0.5867	2020-08-12	0.0733375	1.024	2020-08-18	0.0731429				super wispy to edge
QGshd5.9.A.1 - 17	2020-08-04	0.5942	2020-08-12	0.074275	0.8505	2020-08-18	0.06075				super wispy to edge
QGshd5.9.A.1 - 18	2020-08-04	0.6356	2020-08-12	0.07945	0.8593	2020-08-18	0.0613786				super wispy to edge
QGshd5.9.A.1 - 19	2020-08-04	0.4883	2020-08-12	0.0610375	0.612	2020-08-18	0.0437143				super wispy to edge
QGshd5.9.A.1 - 20	2020-08-04	0.5109	2020-08-12	0.0638625	0.7214	2020-08-18	0.0515286				super wispy to edge
QGsun4.9.A.2.1.1.1.1.1.1.1 - 1	2020-08-16		No lines, no growth (less than 10 tiny tiny tendrils per chunk, visibly only with microscope
QGsun4.9.A.2.1.1.1.1.1.1.1 - 2	2020-08-16	0.479	2020-10-07	0.00921154							0.479
QGsun4.9.A.2.1.1.1.1.1.1.1 - 3	2020-08-16	0.4547	2020-10-07	0.00874423							0.4547
QGsun4.9.A.2.1.1.1.1.1.1.1 - 4	2020-08-16	0.6088	2020-10-07	0.0117077							0.6088
QGsun4.9.A.2.1.1.1.1.1.1.1 - 5	2020-08-16		No lines, no growth (less than 10 tiny tiny tendrils per chunk, visibly only with microscope
QGsun4.9.A.2.1.1.1.1.1.1.1 - 6	2020-08-16		No lines, no growth (less than 10 tiny tiny tendrils per chunk, visibly only with microscope
QGsun4.9.A.2.1.1.1.1.1.1.1 - 7	2020-08-16		No lines, no growth (less than 10 tiny tiny tendrils per chunk, visibly only with microscope
QGsun4.9.A.2.1.1.1.1.1.1.1 - 8	2020-08-16		No lines, no growth (less than 10 tiny tiny tendrils per chunk, visibly only with microscope
QGsun4.9.A.2.1.1.1.1.1.1.1 - 9	2020-08-16	0.719	2020-08-21	0.1438
QGsun4.9.A.2.1.1.1.1.1.1.1 - 10	2020-08-16	0.7842	2020-08-21	0.15684							to edge as seen on 8/24/2020
QGsun4.9.A.2.1.1.1.1.1.1.1 - 11	2020-08-16	0.8076	2020-08-21	0.16152							to edge as seen on 8/24/2020
QGsun4.9.A.2.1.1.1.1.1.1.1 - 12	2020-08-16	1.129	2020-08-21	0.2258							to edge as seen on 8/24/2020
QGsun4.9.A.2.1.1.1.1.1.1.1 - 13	2020-08-16	1.627	2020-08-21	0.3254							to edge as seen on 8/24/2020
QGsun4.9.A.2.1.1.1.1.1.1.1 - 14	2020-08-16	1.7	2020-08-21	0.34							to edge as seen on 8/24/2020
QGsun4.9.A.2.1.1.1.1.1.1.1 - 15	2020-08-16	1.833	2020-08-21	0.3666							to edge as seen on 8/24/2020
QGsun4.9.A.2.1.1.1.1.1.1.1 - 16	2020-08-16	2.136	2020-08-21	0.4272							to edge as seen on 8/24/2020
QGsun4.9.A.2.1.1.1.1.1.1.1 - 17	2020-08-16	1.36	2020-08-21	0.272							to edge as seen on 8/24/2020
QGsun4.9.A.2.1.1.1.1.1.1.1 - 18	2020-08-16	0.9497	2020-08-21	0.18994							to edge as seen on 8/24/2020
QGsun4.9.A.2.1.1.1.1.1.1.1 - 19	2020-08-16	1.964	2020-08-21	0.3928							to edge as seen on 8/24/2020
QGsun4.9.A.2.1.1.1.1.1.1.1 - 20	2020-08-16	1.943	2020-08-21	0.3886							to edge as seen on 8/24/2020
QGshd3.6.2 - 1	2020-08-21	0.5629	2020-09-08	0.0312722	0.759	2020-09-21	0.0244839				0.9025
QGshd3.6.2 - 2	2020-08-21	0.4776	2020-09-08	0.0265333	0.9782	2020-09-21	0.0315548				0.9782
QGshd3.6.2 - 3	2020-08-21	0.3899	2020-09-08	0.0216611	1.167	2020-09-21	0.0376452				1.167
QGshd3.6.2 - 4	2020-08-21	0.5129	2020-09-08	0.0284944	0.8367	2020-09-21	0.0269903				1.12
QGshd3.6.2 - 5	2020-08-21	0.4382	2020-09-08	0.0243444	0.8737	2020-09-21	0.0281839				1.403
QGshd3.6.2 - 6	2020-08-21	0.4283	2020-09-08	0.0237944	0.6766	2020-09-21	0.0218258				1.417
QGshd3.6.2 - 7	2020-08-21	0.5402	2020-09-08	0.0300111	0.8586	2020-09-21	0.0276968				1.291
QGshd3.6.2 - 8	2020-08-21	0.5247	2020-09-08	0.02915	0.8225	2020-09-21	0.0265323				1.286
QGshd3.6.2 - 9	2020-08-21	0.5797	2020-08-25	0.144925	1.77	2020-08-31	0.177				to edge
QGshd3.6.2 - 10	2020-08-21	0.6745	2020-08-25	0.168625	1.82	2020-08-31	0.182				to edge
QGshd3.6.2 - 11	2020-08-21	0.548	2020-08-25	0.137	1.668	2020-08-31	0.1668				to edge
QGshd3.6.2 - 12	2020-08-21	0.6439	2020-08-25	0.160975	1.629	2020-08-31	0.1629				to edge
QGshd3.6.2 - 13	2020-08-21	0.6467	2020-08-25	0.161675	1.871	2020-08-31	0.1871				to edge
QGshd3.6.2 - 14	2020-08-21	0.6953	2020-08-25	0.173825	1.792	2020-08-31	0.1792				to edge
QGshd3.6.2 - 15	2020-08-21	0.6089	2020-08-25	0.152225	1.722	2020-08-31	0.1722				to edge
QGshd3.6.2 - 16	2020-08-21	0.751	2020-08-25	0.18775	1.797	2020-08-31	0.1797				to edge
QGshd3.6.2 - 17	2020-08-21	0.6698	2020-08-25	0.16745	1.419	2020-08-31	0.1419				to edge
QGshd3.6.2 - 18	2020-08-21	0.4757	2020-08-25	0.118925	1.516	2020-08-31	0.1516				to edge
QGshd3.6.2 - 19	2020-08-21	0.6714	2020-08-25	0.16785	1.191	2020-08-31	0.1191				to edge
QGshd3.6.2 - 20	2020-08-21	0.4122	2020-08-25	0.10305	1.164	2020-08-31	0.1164				to edge
QGsun3.10.A - 1	2020-08-25	0.2874	2020-08-31	0.0479	0.5187	2020-10-14	0.010374				0.7764
QGsun3.10.A - 2	2020-08-25	0.4044	2020-08-31	0.0674	0.5905	2020-10-14	0.01181				0.6702
QGsun3.10.A - 3	2020-08-25	0.5277	2020-08-31	0.08795	0.7165	2020-10-14	0.01433				0.892
QGsun3.10.A - 4	2020-08-25	0.5367	2020-08-31	0.08945	0.7537	2020-10-14	0.015074				0.7218
QGsun3.10.A - 5	2020-08-25	0.5016	2020-08-31	0.0836	0.8971	2020-10-14	0.017942				0.7519
QGsun3.10.A - 6	2020-08-25	0.5231	2020-08-31	0.0871833	0.7872	2020-10-14	0.015744				0.7303
QGsun3.10.A - 7	2020-08-25	0.5111	2020-08-31	0.0851833	0.9056	2020-10-14	0.018112				0.589
QGsun3.10.A - 8	2020-08-25	0.5234	2020-08-31	0.0872333	0.8033	2020-10-14	0.016066				0.765
QGsun3.10.A - 9	2020-08-25	0.833	2020-08-31	0.138833	1.9485	2020-09-08	0.139179	2.1731	2020-10-14	0.043462	2.1731
QGsun3.10.A - 10	2020-08-25	0.8892	2020-08-31	0.1482	1.9545	2020-09-08	0.139607	2.2527	2020-10-14	0.045054	2.2527
QGsun3.10.A - 11	2020-08-25	0.6714	2020-08-31	0.1119	1.6315	2020-09-08	0.116536	2.0848	2020-10-14	0.041696	2.0848
QGsun3.10.A - 12	2020-08-25	0.962	2020-08-31	0.160333	1.9142	2020-09-08	0.136729	2.187	2020-10-14	0.04374	2.187
QGsun3.10.A - 13	2020-08-25	0.9381	2020-08-31	0.15635	1.6492	2020-09-08	0.1178	1.9863	2020-10-14	0.039726	1.9683
QGsun3.10.A - 14	2020-08-25	1.1634	2020-08-31	0.1939	2.1047	2020-09-08	0.150336	2.2897	2020-10-14	0.045794	2.2897
QGsun3.10.A - 15	2020-08-25	0.8539	2020-08-31	0.142317	1.7157	2020-09-08	0.12255	1.9608	2020-10-14	0.039216	1.9608
QGsun3.10.A - 16	2020-08-25	0.9673	2020-08-31	0.161217	1.6317	2020-09-08	0.11655	1.8255	2020-10-14	0.03651	1.8255
QGsun3.10.A - 17	2020-08-25	0.9753	2020-08-31	0.16255	1.9588	2020-09-08	0.139914	2.2926	2020-10-14	0.045852	2.2926
QGsun3.10.A - 18	2020-08-25	0.8679	2020-08-31	0.14465	2.0489	2020-09-08	0.14635	2.207	2020-10-14	0.04414	2.207
QGsun3.10.A - 19	2020-08-25	0.9596	2020-08-31	0.159933	1.7759	2020-09-08	0.12685	2.2108	2020-10-14	0.044216	2.2108
QGsun3.10.A - 20	2020-08-25	0.8675	2020-08-31	0.144583	1.9244	2020-09-08	0.137457	2.5659	2020-10-14	0.051318	2.5659
QG5.8.A.2 - 1	2020-09-03	0.5235	2020-10-06	0.0158636	0.8124	2020-10-22	0.0165796				0.8124
QG5.8.A.2 - 2	2020-09-03	0.5746	2020-10-06	0.0174121	0.7553	2020-10-22	0.0154143				0.7553
QG5.8.A.2 - 3	2020-09-03	0.5997	2020-10-06	0.0181727	0.8493	2020-10-22	0.0173327				0.8493
QG5.8.A.2 - 4	2020-09-03	0.5786	2020-10-06	0.0175333	0.8033	2020-10-22	0.0163939				0.8033
QG5.8.A.2 - 5	2020-09-03	0.9743	2020-10-06	0.0295242	0.9671	2020-10-22	0.0197367				0.9671
QG5.8.A.2 - 6	2020-09-03	0.9552	2020-10-06	0.0289455	0.9839	2020-10-22	0.0200796				0.9839
QG5.8.A.2 - 7	2020-09-03	0.9572	2020-10-06	0.0290061	1.039	2020-10-22	0.0212041				1.039
QG5.8.A.2 - 8	2020-09-03	0.985	2020-10-06	0.0298485	1.06	2020-10-22	0.0216327				1.06
QG5.8.A.2 - 9	2020-09-03	0.4229	2020-09-10	0.0604143	0.7326	2020-09-14	0.0666				2.073
QG5.8.A.2 - 10	2020-09-03	0.4602	2020-09-10	0.0657429	0.7183	2020-09-14	0.0653				2.063
QG5.8.A.2 - 11	2020-09-03	0.4261	2020-09-10	0.0608714	0.7226	2020-09-14	0.0656909				1.762
QG5.8.A.2 - 12	2020-09-03	0.3967	2020-09-10	0.0566714	0.6459	2020-09-14	0.0587182				1.571
QG5.8.A.2 - 13	2020-09-03	0.6008	2020-09-08	0.12016	1.193	2020-09-14	0.108455				2.082
QG5.8.A.2 - 14	2020-09-03	0.5517	2020-09-08	0.11034	1.175	2020-09-14	0.106818				2.028
QG5.8.A.2 - 15	2020-09-03	0.501	2020-09-08	0.1002	1.254	2020-09-14	0.114				1.794
QG5.8.A.2 - 16	2020-09-03	0.5345	2020-09-08	0.1069	1.231	2020-09-14	0.111909				1.994
QG5.8.A.2 - 17	2020-09-03	0.4655	2020-09-10	0.0665	0.7049	2020-09-14	0.0640818				1.739
QG5.8.A.2 - 18	2020-09-03	0.4101	2020-09-10	0.0585857	0.7138	2020-09-14	0.0648909				1.705
QG5.8.A.2 - 19	2020-09-03	0.3478	2020-09-10	0.0496857	0.6514	2020-09-14	0.0592182				1.795
QG5.8.A.2 - 20	2020-09-03	0.32	2020-09-10	0.0457143	0.6725	2020-09-14	0.0611364				1.369
QGshd1.9.A.R2 - 1	2020-09-03	0.5936	2020-09-21	0.0329778	1.096	2020-10-19	0.0238261				1.096
QGshd1.9.A.R2 - 2	2020-09-03	0.5586	2020-09-21	0.0310333	0.8724	2020-10-19	0.0189652				0.8724
QGshd1.9.A.R2 - 3	2020-09-03	0.5153	2020-09-21	0.0286278	1.143	2020-10-19	0.0248478				1.143
QGshd1.9.A.R2 - 4	2020-09-03	0.3994	2020-09-21	0.0221889	0.8807	2020-10-19	0.0191457				0.8807
QGshd1.9.A.R2 - 5	2020-09-03	0.336	2020-09-14	0.0305455	0.7716	2020-10-19	0.0167739				0.7717
QGshd1.9.A.R2 - 6	2020-09-03	0.3221	2020-09-14	0.0292818	0.8632	2020-10-19	0.0187652				0.8632
QGshd1.9.A.R2 - 7	2020-09-03	0.3246	2020-09-14	0.0295091	0.7839	2020-10-19	0.0170413				0.7839
QGshd1.9.A.R2 - 8	2020-09-03	0.2071	2020-09-14	0.0188273	0.4683	2020-10-19	0.0101804				0.4683
QGshd1.9.A.R2 - 9	2020-09-03	0.8152	2020-09-08	0.16304	1.447	2020-09-14	0.131545				to edge
QGshd1.9.A.R2 - 10	2020-09-03	0.6681	2020-09-08	0.13362	0.9126	2028-09-10	0.000311574				to edge
QGshd1.9.A.R2 - 11	2020-09-03	0.6921	2020-09-08	0.13842	1.394	2020-09-14	0.126727				to edge
QGshd1.9.A.R2 - 12	2020-09-03	0.6633	2020-09-08	0.13266	0.9418	2020-09-10	0.134543				to edge
QGshd1.9.A.R2 - 13	2020-09-03	0.7922	2020-09-08	0.15844	0.9493	2020-09-10	0.135614				to edge
QGshd1.9.A.R2 - 14	2020-09-03	0.7243	2020-09-08	0.14486	0.9133	2020-09-10	0.130471				to edge
QGshd1.9.A.R2 - 15	2020-09-03	0.7125	2020-09-08	0.1425	0.9323	2020-09-10	0.133186				to edge
QGshd1.9.A.R2 - 16	2020-09-03	0.3971	2020-09-08	0.07942	0.8385	2020-09-10	0.119786				to edge
QGshd1.9.A.R2 - 17	2020-09-03	0.5613	2020-09-08	0.11226	0.893	2020-09-10	0.127571				to edge
QGshd1.9.A.R2 - 18	2020-09-03	0.5308	2020-09-08	0.10616	0.9164	2020-09-10	0.130914				to edge
QGshd1.9.A.R2 - 19	2020-09-03	0.5014	2020-09-08	0.10028	0.8692	2020-09-10	0.124171				to edge
QGshd1.9.A.R2 - 20	2020-09-03	0.4855	2020-09-08	0.0971	0.851	2020-09-10	0.121571				to edge
QG5.9.A - 1	2020-09-16	0.508	2020-10-19	0.0153939	0.7557	2020-11-04	0.0154224				0.7557
QG5.9.A - 2	2020-09-16	0.6458	2020-10-19	0.0195697	0.82	2020-11-04	0.0167347				0.82
QG5.9.A - 3	2020-09-16	0.5066	2020-10-19	0.0153515	0.7437	2020-11-04	0.0151776				0.7437
QG5.9.A - 4	2020-09-16	0.4836	2020-10-19	0.0146545	0.6688	2020-11-04	0.013649				0.6688
QG5.9.A - 5	2020-09-16	0.4481	2020-10-19	0.0135788	0.7108	2020-11-04	0.0145061				0.7108
QG5.9.A - 6	2020-09-16	0.4434	2020-10-19	0.0134364	0.7335	2020-11-04	0.0149694				0.7335
QG5.9.A - 7	2020-09-16	0.4745	2020-10-19	0.0143788	0.6943	2020-11-04	0.0141694				0.6943
QG5.9.A - 8	2020-09-16	0.4378	2020-10-19	0.0132667	0.7354	2020-11-04	0.0150082				0.7354
QG5.9.A - 9	2020-09-16	0.5733	2020-09-21	0.11466	1.4465	2020-10-06	0.072325	2.0214	2020-11-04	0.0412531	2.0214
QG5.9.A - 10	2020-09-16	0.4815	2020-09-21	0.0963	1.2239	2020-10-06	0.061195	1.6574	2020-11-04	0.0338245	1.6574
QG5.9.A - 11	2020-09-16	0.4522	2020-09-21	0.09044	1.0409	2020-10-06	0.052045	1.7396	2020-11-04	0.035502	1.7396
QG5.9.A - 12	2020-09-16	0.4898	2020-09-21	0.09796	1.0045	2020-10-06	0.050225	1.8727	2020-11-04	0.0382184	1.8727
QG5.9.A - 13	2020-09-16	0.5183	2020-09-21	0.10366	1.6894	2020-10-06	0.08447	1.8058	2020-11-04	0.0368531	1.8058
QG5.9.A - 14	2020-09-16	0.4579	2020-09-21	0.09158	1.6331	2020-10-06	0.081655	1.9431	2020-11-04	0.0396551	1.9431
QG5.9.A - 15	2020-09-16	0.4992	2020-09-21	0.09984	1.4858	2020-10-06	0.07429	1.6792	2020-11-04	0.0342694	1.6792
QG5.9.A - 16	2020-09-16	0.4863	2020-09-21	0.09726	1.3898	2020-10-06	0.06949	1.7328	2020-11-04	0.0353633	1.7328
QG5.9.A - 17	2020-09-16	0.4639	2020-09-21	0.09278	0.9705	2020-10-06	0.048525	1.1214	2020-11-04	0.0228857	1.1214
QG5.9.A - 18	2020-09-16	0.4513	2020-09-21	0.09026	0.9336	2020-10-06	0.04668	1.1086	2020-11-04	0.0226245	1.1086
QG5.9.A - 19	2020-09-16	0.3344	2020-09-21	0.06688	1.1758	2020-10-06	0.05879	1.3794	2020-11-04	0.028151	1.3794
QG5.9.A - 20	2020-09-16	0.4159	2020-09-21	0.08318	1.0712	2020-10-06	0.05356	1.2521	2020-11-04	0.0255531	1.2521
QGshd5.3.A.1 - 1	2020-09-23	0.3037	2020-10-27	0.00893235	0.3037	2020-11-11	0.00619796				0.3037
QGshd5.3.A.1 - 2	2020-09-23	0.3648	2020-10-27	0.0107294	0.4293	2020-11-11	0.00876122				0.4293
QGshd5.3.A.1 - 3	2020-09-23	0.3842	2020-10-27	0.0113	0.3842	2020-11-11	0.00784082				0.3842
QGshd5.3.A.1 - 4	2020-09-23	0.351	2020-10-27	0.0103235	0.351	2020-11-11	0.00716327				0.351
QGshd5.3.A.1 - 5	2020-09-23	0.3762	2020-10-27	0.0110647	0.4379	2020-11-11	0.00893673				0.4379
QGshd5.3.A.1 - 6	2020-09-23	0.2278	2020-10-27	0.0067	0.3114	2020-11-11	0.0063551				0.3114
QGshd5.3.A.1 - 7	2020-09-23	0.2523	2020-10-27	0.00742059	0.3327	2020-11-11	0.0067898				0.3327
QGshd5.3.A.1 - 8	2020-09-23	0.2096	2020-10-27	0.00616471	0.3156	2020-11-11	0.00644082				0.3156
QGshd5.3.A.1 - 9	2020-09-23	0.6624	2020-10-06	0.0509538	1.2494	2020-10-16	0.0543217	2.1383	2020-11-11		2.1383
QGshd5.3.A.1 - 10	2020-09-23	1.036	2020-10-06	0.0796923	1.4708	2020-10-16	0.0639478	1.5895	2020-11-11		1.5895
QGshd5.3.A.1 - 11	2020-09-23	1.0669	2020-10-06	0.0820692	1.6625	2020-10-16	0.0722826	2.0685	2020-11-11		2.0685
QGshd5.3.A.1 - 12	2020-09-23	0.9501	2020-10-06	0.0730846	1.646	2020-10-16	0.0715652	2.0782	2020-11-11		2.0782
QGshd5.3.A.1 - 13	2020-09-23	0.7554	2020-10-06	0.0581077	1.376	2020-10-16	0.0598261	1.8937	2020-11-11		1.8937
QGshd5.3.A.1 - 14	2020-09-23	0.8115	2020-10-06	0.0624231	1.3632	2020-10-16	0.0592696	1.4617	2020-11-11		1.4617
QGshd5.3.A.1 - 15	2020-09-23	0.6053	2020-10-06	0.0465615	1.3032	2020-10-16	0.0566609	1.659	2020-11-11		1.659
QGshd5.3.A.1 - 16	2020-09-23	1.0017	2020-10-06	0.0770538	1.37	2020-10-16	0.0595652	1.8925	2020-11-11		1.8925
QGshd5.3.A.1 - 17	2020-09-23	1.1248	2020-10-06	0.0865231	1.5912	2020-10-16	0.0691826	1.7606	2020-11-11		1.7606
QGshd5.3.A.1 - 18	2020-09-23	0.9128	2020-10-06	0.0702154	1.2587	2020-10-16	0.0547261	1.5553	2020-11-11		1.5553
QGshd5.3.A.1 - 19	2020-09-23	0.9484	2020-10-06	0.0729538	1.3468	2020-10-16	0.0585565	1.6115	2020-11-11		1.6115
QGshd5.3.A.1 - 20	2020-09-23	1.1216	2020-10-06	0.0862769	1.6385	2020-10-16	0.0712391	1.6401	2020-11-11		1.6401
QG7.10.A.3- 1	2020-09-23	0.3041	2020-10-19	0.0116962	0.6817	2020-11-06	0.0154932				0.6913
QG7.10.A.3- 2	2020-09-23	0.3407	2020-10-19	0.0131038	0.6682	2020-11-06	0.0151864				0.699
QG7.10.A.3- 3	2020-09-23	0.297	2020-10-19	0.0114231	0.5773	2020-11-06	0.0131205				0.6565
QG7.10.A.3- 4	2020-09-23	0.2901	2020-10-19	0.0111577	0.6183	2020-11-06	0.0140523				0.7477
QG7.10.A.3- 5	2020-09-23	0.4216	2020-10-19	0.0162154	0.5385	2020-11-06	0.0122386				0.5404
QG7.10.A.3- 6	2020-09-23	0.3927	2020-10-19	0.0151038	0.5011	2020-11-06	0.0113886				0.4457
QG7.10.A.3- 7	2020-09-23	0.4573	2020-10-19	0.0175885	0.5342	2020-11-06	0.0121409				0.5242
QG7.10.A.3- 8	2020-09-23	0.3466	2020-10-19	0.0133308	0.4722	2020-11-06	0.0107318				0.5077
QG7.10.A.3- 9	2020-09-23	0.7642	2020-10-06	0.0587846	1.102	2020-10-16	0.047913				1.102
QG7.10.A.3- 10	2020-09-23	0.6685	2020-10-06	0.0514231	1.138	2020-10-16	0.0494783				very wispy to edge
QG7.10.A.3- 11	2020-09-23	0.7052	2020-10-06	0.0542462	1.093	2020-10-16	0.0475217				very wispy to edge
QG7.10.A.3- 12	2020-09-23	0.9248	2020-10-06	0.0711385	1.164	2020-10-16	0.0506087				very wispy to edge
QG7.10.A.3- 13	2020-09-23	0.8073	2020-10-06	0.0621	1.365	2020-10-16	0.0593478				very wispy to edge
QG7.10.A.3- 14	2020-09-23	1.053	2020-10-06	0.081	1.551	2020-10-16	0.0674348				very wispy to edge
QG7.10.A.3- 15	2020-09-23	0.8495	2020-10-06	0.0653462	1.373	2020-10-16	0.0596957				very wispy to edge
QG7.10.A.3- 16	2020-09-23	1.128	2020-10-06	0.0867692	1.531	2020-10-16	0.0665652				very wispy to edge
QG7.10.A.3- 17	2020-09-23	0.7639	2020-10-06	0.0587615	1.098	2020-10-16	0.0477391				very wispy to edge
QG7.10.A.3- 18	2020-09-23	0.7232	2020-10-06	0.0556308	1.117	2020-10-16	0.0485652				very wispy to edge
QG7.10.A.3- 19	2020-09-23	0.8425	2020-10-06	0.0648077	1.212	2020-10-16	0.0526957				very wispy to edge
QG7.10.A.3- 20	2020-09-23	0.5766	2020-10-06	0.0443538	1.023	2020-10-16	0.0444783				very wispy to edge
QG5.4.A - 1	2020-09-28	0.419	2020-10-27	0.0144483	0.419	2020-11-11	0.00952273
QG5.4.A - 2	2020-09-28	0.2525	2020-10-27	0.0087069	0.3323	2020-11-11	0.00755227
QG5.4.A - 3	2020-09-28	0.3161	2020-10-27	0.0109	0.3161	2020-11-11	0.00718409
QG5.4.A - 4	2020-09-28	0.3243	2020-10-27	0.0111828	0.4193	2020-11-11	0.00952955
QG5.4.A - 5	2020-09-28	0.3195	2020-10-27	0.0110172	0.4261	2020-11-11	0.00968409
QG5.4.A - 6	2020-09-28	0.358	2020-10-27	0.0123448	0.358	2020-11-11	0.00813636
QG5.4.A - 7	2020-09-28	0.3714	2020-10-27	0.0128069	0.3714	2020-11-11	0.00844091
QG5.4.A - 8	2020-09-28	0.3333	2020-10-27	0.0114931	0.3333	2020-11-11	0.007575
QG5.4.A - 9	2020-09-28	1.4142	2020-10-16	0.0785667	2.2396	2020-10-23	0.089584	2.2396	2020-11-11	0.0509	to edge 10/23
QG5.4.A - 10	2020-09-28	1.4807	2020-10-16	0.0822611	1.9148	2020-10-23	0.076592	1.9148	2020-11-11	0.0435182	to edge 10/23
QG5.4.A - 11	2020-09-28	1.4137	2020-10-16	0.0785389	1.9038	2020-10-23	0.076152	2.0858	2020-11-11	0.0474045	to edge
QG5.4.A - 12	2020-09-28	1.3387	2020-10-16	0.0743722	1.9631	2020-10-23	0.078524	2.0575	2020-11-11	0.0467614	to edge
QG5.4.A - 13	2020-09-28	1.4669	2020-10-16	0.0814944	1.7715	2020-10-23	0.07086	1.7715	2020-11-11	0.0402614	to edge
QG5.4.A - 14	2020-09-28	1.5202	2020-10-16	0.0844556	1.832	2020-10-23	0.07328	1.9531	2020-11-11	0.0443886	to edge
QG5.4.A - 15	2020-09-28	1.4917	2020-10-16	0.0828722	1.797	2020-10-23	0.07188	1.9426	2020-11-11	0.04415	to edge
QG5.4.A - 16	2020-09-28	1.5555	2020-10-16	0.0864167	1.8804	2020-10-23	0.075216	1.8804	2020-11-11	0.0427364	to edge
QG5.4.A - 17	2020-09-28	1.2348	2020-10-16	0.0686	1.6624	2020-10-23	0.066496	1.9108	2020-11-11	0.0434273	to edge 10/23
QG5.4.A - 18	2020-09-28	1.2047	2020-10-16	0.0669278	1.372	2020-10-23	0.05488	1.6082	2020-11-11	0.03655	to edge
QG5.4.A - 19	2020-09-28	1.116	2020-10-16	0.062	1.4022	2020-10-23	0.056088	1.7136	2020-11-11	0.0389455	to edge
QG5.4.A - 20	2020-09-28	1.2198	2020-10-16	0.0677667	1.8992	2020-10-23	0.075968	1.8992	2020-11-11	0.0431636	to edge 10/23
QGshd1.7.A.4.1 - 1	2020-09-28	0.2444	2020-10-27	0.00842759	0.4376	2020-11-16	0.00893061
QGshd1.7.A.4.1 - 2	2020-09-28	0.3438	2020-10-27	0.0118552	0.5665	2020-11-16	0.0115612
QGshd1.7.A.4.1 - 3	2020-09-28	0.4419	2020-10-27	0.0152379	0.6288	2020-11-16	0.0128327
QGshd1.7.A.4.1 - 4	2020-09-28	0.3692	2020-10-27	0.012731	0.5786	2020-11-16	0.0118082
QGshd1.7.A.4.1 - 5	2020-09-28	0.2766	2020-10-27	0.00953793	0.5669	2020-11-16	0.0115694
QGshd1.7.A.4.1 - 6	2020-09-28	0.2809	2020-10-27	0.00968621	0.4996	2020-11-16	0.0101959
QGshd1.7.A.4.1 - 7	2020-09-28	0.3247	2020-10-27	0.0111966	0.5092	2020-11-16	0.0103918
QGshd1.7.A.4.1 - 8	2020-09-28	0.322	2020-10-27	0.0111034	0.4767	2020-11-16	0.00972857
QGshd1.7.A.4.1 - 9	2020-09-28	1.3429	2020-10-16	0.0746056	1.8548	2020-10-23	0.074192	1.9614	2020-11-16
QGshd1.7.A.4.1 - 10	2020-09-28	1.207	2020-10-16	0.0670556	1.9281	2020-10-23	0.077124	1.9281	2020-11-16
QGshd1.7.A.4.1 - 11	2020-09-28	1.2791	2020-10-16	0.0710611	1.7807	2020-10-23	0.071228	2.0503	2020-11-16
QGshd1.7.A.4.1 - 12	2020-09-28	1.1818	2020-10-16	0.0656556	1.664	2020-10-23	0.06656	1.9398	2020-11-16
QGshd1.7.A.4.1 - 13	2020-09-28	1.158	2020-10-16	0.0643333	1.6823	2020-10-23	0.067292	1.9373	2020-11-16
QGshd1.7.A.4.1 - 14	2020-09-28	1.3531	2020-10-16	0.0751722	1.9102	2020-10-23	0.076408	2.1372	2020-11-16
QGshd1.7.A.4.1 - 15	2020-09-28	1.2019	2020-10-16	0.0667722	1.4169	2020-10-23	0.056676	1.8522	2020-11-16
QGshd1.7.A.4.1 - 16	2020-09-28	1.2712	2020-10-16	0.0706222	1.5934	2020-10-23	0.063736	1.8457	2020-11-16
QGshd1.7.A.4.1 - 17	2020-09-28	0.8072	2020-10-16	0.0448444	1.5204	2020-10-23	0.060816	1.6572	2020-11-16
QGshd1.7.A.4.1 - 18	2020-09-28	0.8304	2020-10-16	0.0461333	1.4915	2020-10-23	0.05966	1.6914	2020-11-16
QGshd1.7.A.4.1 - 19	2020-09-28	1.2898	2020-10-16	0.0716556	1.8611	2020-10-23	0.074444	2.0747	2020-11-16
QGshd1.7.A.4.1 - 20	2020-09-28	0.9586	2020-10-16	0.0532556	1.5859	2020-10-23	0.063436	1.6907	2020-11-16
QGsun6.6.A - 1	2020-11-10	0.6207	2020-12-14	0.0182559							0.6207
QGsun6.6.A - 2	2020-11-10	0.6671	2020-12-14	0.0196206							0.6671
QGsun6.6.A - 3	2020-11-10	0.6241	2020-12-14	0.0183559							0.6241
QGsun6.6.A - 4	2020-11-10	0.637	2020-12-14	0.0187353							0.637
QGsun6.6.A - 5	2020-11-10	0.6213	2020-12-14	0.0182735	0.7236	2020-12-30	0.014472				0.7236
QGsun6.6.A - 6	2020-11-10	0.5966	2020-12-14	0.0175471	0.7167	2020-12-30	0.014334				0.7167
QGsun6.6.A - 7	2020-11-10	0.5562	2020-12-14	0.0163588	0.6219	2020-12-30	0.012438				0.6219
QGsun6.6.A - 8	2020-11-10	0.5565	2020-12-14	0.0163676	0.627	2020-12-30	0.01254				0.627
QGsun6.6.A - 9	2020-11-10	0.8125	2020-11-18	0.101562	1.175	2020-11-27	0.0691176				1.175
QGsun6.6.A - 10	2020-11-10	0.9007	2020-11-18	0.112587	1.366	2020-11-27	0.0803529				1.366
QGsun6.6.A - 11	2020-11-10	0.7933	2020-11-18	0.0991625	1.032	2020-11-27	0.0607059				1.032
QGsun6.6.A - 12	2020-11-10	0.7308	2020-11-18	0.09135	1.309	2020-11-27	0.077				1.309
QGsun6.6.A - 13	2020-11-10	0.6652	2020-11-18	0.08315	1.255	2020-11-27	0.0738235				1.255
QGsun6.6.A - 14	2020-11-10	0.7773	2020-11-18	0.0971625	1.156	2020-11-27	0.068				1.156
QGsun6.6.A - 15	2020-11-10	0.8194	2020-11-18	0.102425	1.206	2020-11-27	0.0709412				1.206
QGsun6.6.A - 16	2020-11-10	0.7455	2020-11-18	0.0931875	1.087	2020-11-27	0.0639412				1.087
QGsun6.6.A - 17	2020-11-10	0.9164	2020-11-18	0.11455	1.228	2020-11-27	0.0722353				1.228
QGsun6.6.A - 18	2020-11-10	0.5855	2020-11-18	0.0731875	0.967	2020-11-27	0.0568824				0.967
QGsun6.6.A - 19	2020-11-10	0.8637	2020-11-18	0.107963	1.262	2020-11-27	0.0742353				1.262
QGsun6.6.A - 20	2020-11-10	0.8848	2020-11-18	0.1106	1.305	2020-11-27	0.0767647				1.305
QG4.1.R1 - 1	2020-11-10	0.2914	2020-11-27	0.0171412	0.6526	2020-12-14	0.0191941				0.6526
QG4.1.R1 - 2	2020-11-10	0.0933	2020-11-27	0.00548824	0.5452	2020-12-14	0.0160353				0.7262
QG4.1.R1 - 3	2020-11-10	0.1062	2020-11-27	0.00624706	0.566	2020-12-14	0.0166471				0.7152
QG4.1.R1 - 4	2020-11-10	0.0857	2020-11-27	0.00504118	0.5205	2020-12-14	0.0153088				0.5205
QG4.1.R1 - 5	2020-11-10	0.7417	2020-12-14	0.0218147	0.8528	2020-12-30	0.017056				0.8528
QG4.1.R1 - 6	2020-11-10	0.5821	2020-12-14	0.0171206	0.7833	2020-12-30	0.015666				0.7833
QG4.1.R1 - 7	2020-11-10	0.694	2020-12-14	0.0204118	0.8115	2020-12-30	0.01623				0.8115
QG4.1.R1 - 8	2020-11-10	0.6664	2020-12-14	0.0196	1.076	2020-12-30	0.02152				1.076
QG4.1.R1 - 9	2020-11-10	1.12	2020-11-18	0.14	1.515	2020-11-27	0.0891176				1.515
QG4.1.R1 - 10	2020-11-10	0.8403	2020-11-18	0.105038	1.139	2020-11-27	0.067				1.139
QG4.1.R1 - 11	2020-11-10	0.8292	2020-11-18	0.10365	1.289	2020-11-27	0.0758235				1.289
QG4.1.R1 - 12	2020-11-10	0.8877	2020-11-18	0.110963	1.059	2020-11-27	0.0622941				1.059
QG4.1.R1 - 13	2020-11-10	1.661	2020-11-18	0.207625							1.661
QG4.1.R1 - 14	2020-11-10	1.48	2020-11-18	0.185	2.061	2020-11-27	0.121235				2.061
QG4.1.R1 - 15	2020-11-10	1.787	2020-11-18	0.223375	2.098	2020-11-27	0.123412				2.098
QG4.1.R1 - 16	2020-11-10	1.66	2020-11-18	0.2075	2.164	2020-11-27	0.127294				2.164
QG4.1.R1 - 17	2020-11-10	0.8132	2020-11-18	0.10165	1.172	2020-11-27	0.0689412				1.172
QG4.1.R1 - 18	2020-11-10	0.9835	2020-11-18	0.122938	1.266	2020-11-27	0.0744706				1.266
QG4.1.R1 - 19	2020-11-10	0.9162	2020-11-18	0.114525	1.193	2020-11-27	0.0701765				1.193
QG4.1.R1 - 20	2020-11-10	1.019	2020-11-18	0.127375	1.608	2020-11-27	0.0945882				1.608
QGsun5.7.A.4 - 1	2020-12-07	0.4259	2021-01-19	0.00990465							0.4259
QGsun5.7.A.4 - 2	2020-12-07	0.3532	2021-01-19	0.00821395							0.3532
QGsun5.7.A.4 - 3	2020-12-07	0.412	2021-01-19	0.0095814							0.412
QGsun5.7.A.4 - 4	2020-12-07	0.4112	2021-01-19	0.00956279							0.4112
QGsun5.7.A.4 - 5	2020-12-07	0.3938	2021-01-19	0.00915814							0.3938
QGsun5.7.A.4 - 6	2020-12-07	0.4517	2021-01-19	0.0105047							0.4517
QGsun5.7.A.4 - 7	2020-12-07	0.4581	2021-01-19	0.0106535							0.4581
QGsun5.7.A.4 - 8	2020-12-07	0.3891	2021-01-19	0.00904884							0.3891
QGsun5.7.A.4 - 9	2020-12-07	0.2768	2020-12-18	0.0251636	0.5649	2021-01-04	0.020175				1.05
QGsun5.7.A.4 - 10	2020-12-07	0.3707	2020-12-18	0.0337	0.4972	2021-01-04	0.0177571				0.9544
QGsun5.7.A.4 - 11	2020-12-07	0.4641	2020-12-18	0.0421909	0.6394	2021-01-04	0.0228357				1.2791
QGsun5.7.A.4 - 12	2020-12-07	0.4071	2020-12-18	0.0370091	0.4923	2021-01-04	0.0175821				1.087
QGsun5.7.A.4 - 13	2020-12-07	0.4736	2020-12-18	0.0430545	0.7322	2021-01-04	0.02615				1.1535
QGsun5.7.A.4 - 14	2020-12-07	0.5631	2020-12-18	0.0511909	0.7916	2021-01-04	0.0282714				1.277
QGsun5.7.A.4 - 15	2020-12-07	0.5188	2020-12-18	0.0471636	0.6944	2021-01-04	0.0248				1.14
QGsun5.7.A.4 - 16	2020-12-07	0.4923	2020-12-18	0.0447545	0.6829	2021-01-04	0.0243893				1.183
QGsun5.7.A.4 - 17	2020-12-07	0.4972	2020-12-18	0.0452	0.6341	2021-01-04	0.0226464				1.031
QGsun5.7.A.4 - 18	2020-12-07	0.1296	2020-12-18	0.0117818	0.6476	2021-01-04	0.0231286				0.9966
QGsun5.7.A.4 - 19	2020-12-07	0.4231	2020-12-18	0.0384636	0.5741	2021-01-04	0.0205036				0.9504
QGsun5.7.A.4 - 20	2020-12-07	0.0432	2020-12-18	0.00392727	0.5948	2021-01-04	0.0212429				0.9295
QG6.7.A - 1	2020-12-07	0.5922	2021-01-04	0.02115	0.7351	2021-01-19	0.0170953				0.7351
QG6.7.A - 2	2020-12-07	0.4461	2021-01-04	0.0159321	0.6121	2021-01-26	0.012242				0.6121
QG6.7.A - 3	2020-12-07	0.4673	2021-01-04	0.0166893							0.4673
QG6.7.A - 4	2020-12-07	0.4936	2021-01-04	0.0176286							0.4936
QG6.7.A - 5	2020-12-07	0.5075	2021-01-04	0.018125							0.7539
QG6.7.A - 6	2020-12-07	0.4224	2021-01-04	0.0150857	0.5487	2021-01-19	0.0127605				0.6743
QG6.7.A - 7	2020-12-07	0.3999	2021-01-04	0.0142821	0.526	2021-01-19	0.0122326				0.7478
QG6.7.A - 8	2020-12-07	0.3511	2021-01-04	0.0125393	0.4834	2021-01-19	0.0112419				0.8187
QG6.7.A - 9	2020-12-07	0.5685	2020-12-18	0.0516818	1.097	2021-01-04	0.0391786				1.634
QG6.7.A - 10	2020-12-07	0.5656	2020-12-18	0.0514182	1.268	2021-01-04	0.0452857				1.745
QG6.7.A - 11	2020-12-07	0.5522	2020-12-18	0.0502	1.158	2021-01-04	0.0413571				1.676
QG6.7.A - 12	2020-12-07	0.5591	2020-12-18	0.0508273	1.072	2021-01-04	0.0382857				1.817
QG6.7.A - 13	2020-12-07	0.5213	2020-12-18	0.0473909	1.164	2021-01-04	0.0415714				unclear
QG6.7.A - 14	2020-12-07	0.587	2020-12-18	0.0533636	1.309	2021-01-04	0.04675				unclear
QG6.7.A - 15	2020-12-07	0.5041	2020-12-18	0.0458273	1.1786	2021-01-04	0.0420929				unclear
QG6.7.A - 16	2020-12-07	0.3601	2020-12-18	0.0327364	1.1641	2021-01-04	0.041575				unclear
QG6.7.A - 17	2020-12-07	0.5205	2020-12-18	0.0473182	1.128	2021-01-04	0.0402857				1.128
QG6.7.A - 18	2020-12-07	0.5629	2020-12-18	0.0511727	1.12	2021-01-04	0.04				1.12
QG6.7.A - 19	2020-12-07	0.5196	2020-12-18	0.0472364	1.028	2021-01-04	0.0367143				1.028
QG6.7.A - 20	2020-12-07	0.4987	2020-12-18	0.0453364	1.079	2021-01-04	0.0385357				1.079
QGsun1.6.A.2 - 1	2020-12-14	0.3481	2021-01-12	0.0120034	0.4483	2021-02-03	0.0087902
QGsun1.6.A.2 - 2	2020-12-14	0.4183	2021-01-12	0.0144241	0.5056	2021-02-03	0.00991373
QGsun1.6.A.2 - 3	2020-12-14	0.3794	2021-01-12	0.0130828	0.4729	2021-02-03	0.00927255
QGsun1.6.A.2 - 4	2020-12-14	0.3774	2021-01-12	0.0130138	0.4602	2021-02-03	0.00902353
QGsun1.6.A.2 - 5	2020-12-14	0.3255	2021-01-12	0.0112241	0.4208	2021-02-03	0.00825098
QGsun1.6.A.2 - 6	2020-12-14	0.402	2021-01-12	0.0138621	0.5055	2021-02-03	0.00991176
QGsun1.6.A.2 - 7	2020-12-14	0.406	2021-01-12	0.014	0.5097	2021-02-03	0.00999412
QGsun1.6.A.2 - 8	2020-12-14	0.4094	2021-01-12	0.0141172	0.4905	2021-02-03	0.00961765
QGsun1.6.A.2 - 9	2020-12-14	1.3075	2021-01-04	0.0622619	1.7072	2021-01-12	0.058869	1.833	2021-02-03
QGsun1.6.A.2 - 10	2020-12-14	1.2021	2021-01-04	0.0572429	1.476	2021-01-12	0.0508966	1.8598	2021-02-03
QGsun1.6.A.2 - 11	2020-12-14	1.2156	2021-01-04	0.0578857	1.5994	2021-01-12	0.0551517	1.9551	2021-02-03
QGsun1.6.A.2 - 12	2020-12-14	1.2195	2021-01-04	0.0580714	1.6904	2021-01-12	0.0582897	2.1266	2021-02-03
QGsun1.6.A.2 - 13	2020-12-14	1.346	2021-01-04	0.0640952	1.5761	2021-01-12	0.0543483	2.1259	2021-02-03
QGsun1.6.A.2 - 14	2020-12-14	1.2143	2021-01-04	0.0578238	1.832	2021-01-12	0.0631724	2.069	2021-02-03
QGsun1.6.A.2 - 15	2020-12-14	1.4166	2021-01-04	0.0674571	1.749	2021-01-12	0.0603103	1.963	2021-02-03
QGsun1.6.A.2 - 16	2020-12-14	1.5055	2021-01-04	0.0716905	1.6586	2021-01-12	0.0571931	2.3707	2021-02-03
QGsun1.6.A.2 - 17	2020-12-14	1.3492	2021-01-04	0.0642476	1.7788	2021-01-12	0.0613379	2.1137	2021-02-03
QGsun1.6.A.2 - 18	2020-12-14	1.2331	2021-01-04	0.058719	1.5752	2021-01-12	0.0543172	2.0657	2021-02-03
QGsun1.6.A.2 - 19	2020-12-14	1.3036	2021-01-04	0.0620762	1.5108	2021-01-12	0.0520966	2.1719	2021-02-03
QGsun1.6.A.2 - 20	2020-12-14	1.2183	2021-01-04	0.0580143	1.5128	2021-01-12	0.0521655	1.8908	2021-02-03
QG7.10.A - 1	2021-01-12	0.5504	2021-02-10	0.0189793	0.6031	2021-03-03	0.012062
QG7.10.A - 2	2021-01-12	0.467	2021-02-10	0.0161034	0.5904	2021-03-03	0.011808
QG7.10.A - 3	2021-01-12	0.5189	2021-02-10	0.0178931	0.6644	2021-03-03	0.013288
QG7.10.A - 4	2021-01-12	0.4075	2021-02-10	0.0140517	0.5542	2021-03-03	0.011084
QG7.10.A - 5	2021-01-12	0.41	2021-02-10	0.0141379	0.448	2021-03-03	0.00896
QG7.10.A - 6	2021-01-12	0.3636	2021-02-10	0.0125379	0.3895	2021-03-03	0.00779
QG7.10.A - 7	2021-01-12	0.4009	2021-02-10	0.0138241	0.4647	2021-03-03	0.009294
QG7.10.A - 8	2021-01-12	0.4522	2021-02-10	0.0155931	0.4705	2021-03-03	0.00941
QG7.10.A - 9	2021-01-12	0.5814	2021-01-22	0.05814	0.7714	2021-01-27	0.0514267	1.1663	2021-03-03
QG7.10.A - 10	2021-01-12	0.5605	2021-01-22	0.05605	0.7188	2021-01-27	0.04792	1.1431	2021-03-03
QG7.10.A - 11	2021-01-12	0.5262	2021-01-22	0.05262	0.845	2021-01-27	0.0563333	1.3413	2021-03-03
QG7.10.A - 12	2021-01-12	0.4871	2021-01-22	0.04871	0.8269	2021-01-27	0.0551267	1.2092	2021-03-03
QG7.10.A - 13	2021-01-12	0.769	2021-01-22	0.0769	1.1277	2021-01-27	0.07518	1.6165	2021-03-03
QG7.10.A - 14	2021-01-12	0.6533	2021-01-22	0.06533	1.0328	2021-01-27	0.0688533	1.6743	2021-03-03
QG7.10.A - 15	2021-01-12	0.7304	2021-01-22	0.07304	1.0473	2021-01-27	0.06982	1.3722	2021-03-03
QG7.10.A - 16	2021-01-12	0.804	2021-01-22	0.0804	1.1679	2021-01-27	0.07786	1.6751	2021-03-03
QG7.10.A - 17	2021-01-12	0.4372	2021-01-22	0.04372	0.6472	2021-01-27	0.0431467	1.1135	2021-03-03
QG7.10.A - 18	2021-01-12	0.4089	2021-01-22	0.04089	0.5741	2021-01-27	0.0382733	0.8983	2021-03-03
QG7.10.A - 19	2021-01-12	0.4456	2021-01-22	0.04456	0.656	2021-01-27	0.0437333	0.9121	2021-03-03
QG7.10.A - 20	2021-01-12	0.4654	2021-01-22	0.04654	0.7606	2021-01-27	0.0507067	0.8277	2021-03-03
QGsun4.5.A.1 - 1	2021-01-13	0.4583	2021-02-16	0.0134794	0.5879	2021-03-03	0.011998				0.5879
QGsun4.5.A.1 - 2	2021-01-13	0.9121	2021-02-16	0.0268265	1.0929	2021-03-03	0.0223041				1.0929
QGsun4.5.A.1 - 3	2021-01-13	0.5237	2021-02-16	0.0154029	0.7069	2021-03-03	0.0144265				0.7069
QGsun4.5.A.1 - 4	2021-01-13	0.5928	2021-02-16	0.0174353	0.7525	2021-03-03	0.0153571				0.7525
QGsun4.5.A.1 - 5	2021-01-13	0.5404	2021-02-16	0.0158941	0.7675	2021-03-03	0.0156633				0.7675
QGsun4.5.A.1 - 6	2021-01-13	0.7618	2021-02-16	0.0224059	0.9381	2021-03-03	0.0191449				0.9381
QGsun4.5.A.1 - 7	2021-01-13	0.5957	2021-02-16	0.0175206	0.7621	2021-03-03	0.0155531				0.7621
QGsun4.5.A.1 - 8	2021-01-13	0.4837	2021-02-16	0.0142265	0.6978	2021-03-03	0.0142408				0.6978
QGsun4.5.A.1 - 9	2021-01-13	1.2008	2021-01-19	0.200133	1.2229	2021-01-27	0.08735	1.3525	2021-03-03		1.3525
QGsun4.5.A.1 - 10	2021-01-13	1.2729	2021-01-19	0.21215	1.4869	2021-01-27	0.106207	1.4689	2021-03-03		1.4689
QGsun4.5.A.1 - 11	2021-01-13	1.3659	2021-01-19	0.22765	2.0327 (edge)	2021-01-27	#VALUE!	2.0327 (edge)	2021-03-03		2.0327 (edge)
QGsun4.5.A.1 - 12	2021-01-13	1.1855	2021-01-19	0.197583	1.2778	2021-01-27	0.0912714	1.3689	2021-03-03		1.3689
QGsun4.5.A.1 - 13	2021-01-13	1.2042	2021-01-19	0.2007	2.0056 (edge)	2021-01-27	#VALUE!	2.0056 (edge)	2021-03-03		2.0056 (edge)
QGsun4.5.A.1 - 14	2021-01-13	1.2967	2021-01-19	0.216117	1.7364	2021-01-27	0.124029	2.0322 (edge)	2021-03-03		2.0322 (edge)
QGsun4.5.A.1 - 15	2021-01-13	1.2578	2021-01-19	0.209633	1.9908 (edge)	2021-01-27	#VALUE!	1.9908 (edge)	2021-03-03		1.9908 (edge)
QGsun4.5.A.1 - 16	2021-01-13	1.2432	2021-01-19	0.2072	1.9685	2021-01-27	0.140607	2.1333 (edge)	2021-03-03		2.1333 (edge)
QGsun4.5.A.1 - 17	2021-01-13	1.2578	2021-01-19	0.209633	1.9598	2021-01-27	0.139986	1.9598	2021-03-03		1.9598
QGsun4.5.A.1 - 18	2021-01-13	1.145	2021-01-19	0.190833	1.9531	2021-01-27	0.139507	1.9531	2021-03-03		1.9531
QGsun4.5.A.1 - 19	2021-01-13	1.2184	2021-01-19	0.203067	1.6685	2021-01-27	0.119179	1.6685	2021-03-03		1.6685
QGsun4.5.A.1 - 20	2021-01-13	1.2287	2021-01-19	0.204783	1.5352	2021-01-27	0.109657	1.5352	2021-03-03		1.5352
QG3.3.A - 1	2021-01-13	0.5487	2021-02-05	0.0238565	0.7281	2021-02-22	0.0182025	0.9791	2021-03-03		0.9791
QG3.3.A - 2	2021-01-13	0.5705	2021-02-05	0.0248043	0.7083	2021-02-22	0.0177075	0.9506	2021-03-03		0.9506
QG3.3.A - 3	2021-01-13	0.5264	2021-02-05	0.022887	0.735	2021-02-22	0.018375	0.9495	2021-03-03		0.9495
QG3.3.A - 4	2021-01-13	0.4802	2021-02-05	0.0208783	0.8246	2021-02-22	0.020615	1.099	2021-03-03		1.099
QG3.3.A - 5	2021-01-13	0.7333	2021-02-05	0.0318826	0.9658	2021-02-22	0.024145	1.2706	2021-03-03		1.2706
QG3.3.A - 6	2021-01-13	0.6608	2021-02-05	0.0287304	1.0082	2021-02-22	0.025205	1.2537	2021-03-03		1.2537
QG3.3.A - 7	2021-01-13	0.5848	2021-02-05	0.0254261	1.0019	2021-02-22	0.0250475	1.3324	2021-03-03		1.3324
QG3.3.A - 8	2021-01-13	0.6744	2021-02-05	0.0293217	1.0139	2021-02-22	0.0253475	1.2247	2021-03-03		1.2247
QG3.3.A - 9	2021-01-13	0.8166	2021-01-19	0.1361	1.3963	2021-01-27	0.0997357	1.709	2021-03-03		1.709
QG3.3.A - 10	2021-01-13	0.795	2021-01-19	0.1325	1.4681	2021-01-27	0.104864	1.8371	2021-03-03		1.8371
QG3.3.A - 11	2021-01-13	0.762	2021-01-19	0.127	1.2672	2021-01-27	0.0905143	1.8305	2021-03-03		1.8305
QG3.3.A - 12	2021-01-13	0.9506	2021-01-19	0.158433	1.4511	2021-01-27	0.10365	1.7165	2021-03-03		1.7165
QG3.3.A - 13	2021-01-13	1.0452	2021-01-19	0.1742	1.4894	2021-01-27	0.106386	2.0119	2021-03-03		2.0119
QG3.3.A - 14	2021-01-13	0.9261	2021-01-19	0.15435	1.3448	2021-01-27	0.0960571	2.0754	2021-03-03		2.0754
QG3.3.A - 15	2021-01-13	0.8081	2021-01-19	0.134683	0.8092	2021-01-27	0.0578	1.661	2021-03-03		1.661
QG3.3.A - 16	2021-01-13	1.0101	2021-01-19	0.16835	1.3558	2021-01-27	0.0968429	1.8881	2021-03-03		1.8881
QG3.3.A - 17	2021-01-13	0.727	2021-01-19	0.121167	1.1078	2021-01-27	0.0791286	1.7494	2021-03-03		1.7494
QG3.3.A - 18	2021-01-13	0.8242	2021-01-19	0.137367	1.2731	2021-01-27	0.0909357	1.8427	2021-03-03		1.8427
QG3.3.A - 19	2021-01-13	0.9073	2021-01-19	0.151217	1.2539	2021-01-27	0.0895643	1.8757	2021-03-03		1.8757
QG3.3.A - 20	2021-01-13	0.5844	2021-01-19	0.0974	0.9328	2021-01-27	0.0666286	1.828	2021-03-03		1.828
QGsun3.10.2 - 1	2021-01-14	0.4778	2021-02-16	0.0144788	0.4778	2021-03-05	0.009556				0.4778
QGsun3.10.2 - 2	2021-01-14	0.4607	2021-02-16	0.0139606	0.4607	2021-03-05	0.009214				0.4607
QGsun3.10.2 - 3	2021-01-14	0.4015	2021-02-16	0.0121667	0.4015	2021-03-05	0.00803				0.4015
QGsun3.10.2 - 4	2021-01-14	0.4249	2021-02-16	0.0128758	0.4249	2021-03-05	0.008498				0.4249
QGsun3.10.2 - 5	2021-01-14	0.3421	2021-02-16	0.0103667	0.3421	2021-03-05	0.006842				0.3421
QGsun3.10.2 - 6	2021-01-14	0.3521	2021-02-16	0.0106697	0.3521	2021-03-05	0.007042				0.3521
QGsun3.10.2 - 7	2021-01-14	0.3946	2021-02-16	0.0119576	0.3946	2021-03-05	0.007892				0.3946
QGsun3.10.2 - 8	2021-01-14	0.4003	2021-02-16	0.0121303	0.4003	2021-03-05	0.008006				0.4003
QGsun3.10.2 - 9	2021-01-14	0.6563	2021-01-22	0.0820375	1.015	2021-01-27	0.0780769	.1974 (edge)	2021-03-05		.1974 (edge)
QGsun3.10.2 - 10	2021-01-14	0.6594	2021-01-22	0.082425	1.011	2021-01-27	0.0777692	1.966 (edge)	2021-03-05		1.966 (edge)
QGsun3.10.2 - 11	2021-01-14	0.647	2021-01-22	0.080875	1.158	2021-01-27	0.0890769	2.309 (edge)	2021-03-05		2.309 (edge)
QGsun3.10.2 - 12	2021-01-14	0.6354	2021-01-22	0.079425	0.9986	2021-01-27	0.0768154	1.913 (edge)	2021-03-05		1.913 (edge)
QGsun3.10.2 - 13	2021-01-14	0.8035	2021-01-22	0.100437	1.313	2021-01-27	0.101	2.402 (edge)	2021-03-05		2.402 (edge)
QGsun3.10.2 - 14	2021-01-14	0.7429	2021-01-22	0.0928625	1.162	2021-01-27	0.0893846	2.12 (edge)	2021-03-05		2.12 (edge)
QGsun3.10.2 - 15	2021-01-14	0.7621	2021-01-22	0.0952625	1.117	2021-01-27	0.0859231	2.128 (edge)	2021-03-05		2.128 (edge)
QGsun3.10.2 - 16	2021-01-14	0.7492	2021-01-22	0.09365	1.149	2021-01-27	0.0883846	2.233 (edge)	2021-03-05		2.233 (edge)
QGsun3.10.2 - 17	2021-01-14	0.6342	2021-01-22	0.079275	0.9998	2021-01-27	0.0769077	2.158 (edge)	2021-03-05		2.158 (edge)
QGsun3.10.2 - 18	2021-01-14	0.5663	2021-01-22	0.0707875	0.991	2021-01-27	0.0762308	2.158 (edge)	2021-03-05		2.158 (edge)
QGsun3.10.2 - 19	2021-01-14	0.603	2021-01-22	0.075375	1.062	2021-01-27	0.0816923	2.165 (edge)	2021-03-05		2.165 (edge)
QGsun3.10.2 - 20	2021-01-14	0.5052	2021-01-22	0.06315	0.7923	2021-01-27	0.0609462	2.34 (edge)	2021-03-05		2.34 (edge)
QGsun6.8 - 1	2021-01-14	0.6354	2021-02-10	0.0235333	1.102	2021-02-22	0.0282564	1.74	2021-03-05		1.74
QGsun6.8 - 2	2021-01-14	0.5553	2021-02-10	0.0205667	0.9235	2021-02-22	0.0236795	1.49	2021-03-05		1.49
QGsun6.8 - 3	2021-01-14	0.594	2021-02-10	0.022	0.594	2021-02-22	0.0152308	0.594	2021-03-05		0.594
QGsun6.8 - 4	2021-01-14	0.6725	2021-02-10	0.0249074	1.221	2021-02-22	0.0313077	1.221	2021-03-05		1.221
QGsun6.8 - 5	2021-01-14	0.6025	2021-02-10	0.0223148	0.8471	2021-02-22	0.0217205	1.091	2021-03-05		1.091
QGsun6.8 - 6	2021-01-14	0.5674	2021-02-10	0.0210148	0.8109	2021-02-22	0.0207923	1.085	2021-03-05		1.085
QGsun6.8 - 7	2021-01-14	0.5694	2021-02-10	0.0210889	0.9447	2021-02-22	0.0242231	1.094	2021-03-05		1.094
QGsun6.8 - 8	2021-01-14	0.2763	2021-02-10	0.0102333	0.5672	2021-02-22	0.0145436	0.9175	2021-03-05		0.9175
QGsun6.8 - 9	2021-01-14	1.029	2021-01-19	0.2058	1.782	2021-01-27	0.137077	1.987	2021-03-05		1.987
QGsun6.8 - 10	2021-01-14	1.046	2021-01-19	0.2092	1.67	2021-01-27	0.128462	2.2423 (edge)	2021-03-05		2.2423 (edge)
QGsun6.8 - 11	2021-01-14	1.049	2021-01-19	0.2098	1.862	2021-01-27	0.143231	2.246	2021-03-05		2.246
QGsun6.8 - 12	2021-01-14	1.053	2021-01-19	0.2106	1.662	2021-01-27	0.127846	2.1622 (edge)	2021-03-05		2.1622 (edge)
QGsun6.8 - 13	2021-01-14	0.9595	2021-01-19	0.1919	1.407	2021-01-27	0.108231	1.9669 (edge)	2021-03-05		1.9669 (edge)
QGsun6.8 - 14	2021-01-14	1.052	2021-01-19	0.2104	1.649	2021-01-27	0.126846	2.3305 (edge)	2021-03-05		2.3305 (edge)
QGsun6.8 - 15	2021-01-14	1.012	2021-01-19	0.2024	1.834	2021-01-27	0.141077	2.1461 (edge)	2021-03-05		2.1461 (edge)
QGsun6.8 - 16	2021-01-14	0.9704	2021-01-19	0.19408	1.66	2021-01-27	0.127692	2.134 (edge)	2021-03-05		2.134 (edge)
QGsun6.8 - 17	2021-01-14	0.9684	2021-01-19	0.19368	2.092	2021-01-27	0.160923	2.092	2021-03-05		2.092
QGsun6.8 - 18	2021-01-14	0.8077	2021-01-19	0.16154	1.9	2021-01-27	0.146154	1.9	2021-03-05		1.9
QGsun6.8 - 19	2021-01-14	1.111	2021-01-19	0.2222	1.832	2021-01-27	0.140923	1.832	2021-03-05		1.832
QGsun6.8 - 20	2021-01-14	1.033	2021-01-19	0.2066	2.06	2021-01-27	0.158462	2.06	2021-03-05		2.06
QGsun2.2.A - 1	2021-01-19	0.3975	2021-02-16	0.0141964	0.6541	2021-03-10	0.013082
QGsun2.2.A - 2	2021-01-19	0.3583	2021-02-16	0.0127964	0.518	2021-03-10	0.01036
QGsun2.2.A - 3	2021-01-19	0.614	2021-02-16	0.0219286	0.8116	2021-03-10	0.016232
QGsun2.2.A - 4	2021-01-19	0.6314	2021-02-16	0.02255	0.8446	2021-03-10	0.016892
QGsun2.2.A - 5	2021-01-19	0.6042	2021-03-10	0.012084			00:00:00
QGsun2.2.A - 6	2021-01-19	0.5102	2021-03-10	0.010204			00:00:00
QGsun2.2.A - 7	2021-01-19	0.5366	2021-03-10	0.010732			00:00:00
QGsun2.2.A - 8	2021-01-19	0.3803	2021-03-10	0.007606			00:00:00
QGsun2.2.A - 9	2021-01-19	0.9304	2021-01-27	0.1163	1.9642	2021-02-05	0.115541	2.04	2021-03-10
QGsun2.2.A - 10	2021-01-19	1.0567	2021-01-27	0.132087	1.848	2021-02-05	0.108706	2.0253	2021-03-10
QGsun2.2.A - 11	2021-01-19	1.1101	2021-01-27	0.138763	1.77	2021-02-05	0.104118	1.9464	2021-03-10
QGsun2.2.A - 12	2021-01-19	0.8812	2021-01-27	0.11015	1.3721	2021-02-05	0.0807118	1.5811 (edge)	2021-03-10
QGsun2.2.A - 13	2021-01-19	1.6062	2021-01-27	0.200775	2.1411 (edge)	2021-02-05	#VALUE!		2021-03-10
QGsun2.2.A - 14	2021-01-19	1.2606	2021-01-27	0.157575	1.9132	2021-02-05	0.112541	2.1407 (edge)	2021-03-10
QGsun2.2.A - 15	2021-01-19	0.938	2021-01-27	0.11725	1.3001	2021-02-05	0.0764765	1.5043	2021-03-10
QGsun2.2.A - 16	2021-01-19	0.9938	2021-01-27	0.124225	1.2934	2021-02-05	0.0760824	1.7902	2021-03-10
QGsun2.2.A - 17	2021-01-19	0.9359	2021-01-27	0.116987	1.3836	2021-02-05	0.0813882	1.7939	2021-03-10
QGsun2.2.A - 18	2021-01-19	1.0563	2021-01-27	0.132038	1.3261	2021-02-05	0.0780059	1.8351	2021-03-10
QGsun2.2.A - 19	2021-01-19	1.0377	2021-01-27	0.129713	1.3202	2021-02-05	0.0776588	1.4959	2021-03-10
QGsun2.2.A - 20	2021-01-19	1.0691	2021-01-27	0.133637	1.4176	2021-02-05	0.0833882	1.7742	2021-03-10
QG6.6.A.1 - 1	2021-01-20	0.3299	2021-02-22	0.00999697	0.53	2021-03-10	0.0108163
QG6.6.A.1 - 2	2021-01-20	0.4077	2021-02-22	0.0123545	0.4077	2021-03-10	0.00832041
QG6.6.A.1 - 3	2021-01-20	0.4308	2021-02-22	0.0130545	0.5495	2021-03-10	0.0112143
QG6.6.A.1 - 4	2021-01-20	0.4844	2021-02-22	0.0146788	0.4844	2021-03-10	0.00988571
QG6.6.A.1 - 5	2021-01-20	0.4414	2021-02-22	0.0133758	0.5046	2021-03-10	0.010298
QG6.6.A.1 - 6	2021-01-20	0.4538	2021-02-22	0.0137515	0.4538	2021-03-10	0.00926122
QG6.6.A.1 - 7	2021-01-20	0.4174	2021-02-22	0.0126485	0.5199	2021-03-10	0.0106102
QG6.6.A.1 - 8	2021-01-20	0.4843	2021-02-22	0.0146758	0.4843	2021-03-10	0.00988367
QG6.6.A.1 - 9	2021-01-20	0.6049	2021-01-27	0.0864143	1.0105	2021-02-01	0.0842083	1.59	2021-03-10
QG6.6.A.1 - 10	2021-01-20	0.3828	2021-01-27	0.0546857	0.7267	2021-02-01	0.0605583	1.5963 (edge)	2021-03-10
QG6.6.A.1 - 11	2021-01-20	0.5206	2021-01-27	0.0743714	0.8103	2021-02-01	0.067525	1.4134	2021-03-10
QG6.6.A.1 - 12	2021-01-20	0.5589	2021-01-27	0.0798429	0.8005	2021-02-01	0.0667083	1.3637	2021-03-10
QG6.6.A.1 - 13	2021-01-20	0.3795	2021-01-27	0.0542143	0.9144	2021-02-01	0.0762	1.6859	2021-03-10
QG6.6.A.1 - 14	2021-01-20	0.3363	2021-01-27	0.0480429	0.8403	2021-02-01	0.070025	1.7865	2021-03-10
QG6.6.A.1 - 15	2021-01-20	0.3024	2021-01-27	0.0432	0.9772	2021-02-01	0.0814333	1.3746	2021-03-10
QG6.6.A.1 - 16	2021-01-20	0.6467	2021-01-27	0.0923857	0.8999	2021-02-01	0.0749917	1.7279	2021-03-10
QG6.6.A.1 - 17	2021-01-20	0.2772	2021-01-27	0.0396	0.8391	2021-02-01	0.069925	1.53350.5083	2021-03-10
QG6.6.A.1 - 18	2021-01-20	0.5083	2021-01-27	0.0726143	0.8069	2021-02-01	0.0672417	1.5394	2021-03-10
QG6.6.A.1 - 19	2021-01-20	0.5433	2021-01-27	0.0776143	0.8413	2021-02-01	0.0701083	1.7986	2021-03-10
QG6.6.A.1 - 20	2021-01-20	0.5391	2021-01-27	0.0770143	0.7241	2021-02-01	0.0603417	1.9686	2021-03-10
QGsun1.8.A.1.1 - 1	2021-01-20	0.5627	2021-02-10	0.0267952	1.0272	2021-03-10	0.0209633
QGsun1.8.A.1.1 - 2	2021-01-20	0.4974	2021-02-10	0.0236857	0.9557	2021-03-10	0.0195041
QGsun1.8.A.1.1 - 3	2021-01-20	0.4908	2021-02-10	0.0233714	0.9338	2021-03-10	0.0190571
QGsun1.8.A.1.1 - 4	2021-01-20	0.5582	2021-02-10	0.026581	0.8298	2021-03-10	0.0169347
QGsun1.8.A.1.1 - 5	2021-01-20	0.5707	2021-02-10	0.0271762	1.079	2021-03-10	0.0220204
QGsun1.8.A.1.1 - 6	2021-01-20	0.5646	2021-02-10	0.0268857	1.0178	2021-03-10	0.0207714
QGsun1.8.A.1.1 - 7	2021-01-20	0.3981	2021-02-10	0.0189571	0.8785	2021-03-10	0.0179286
QGsun1.8.A.1.1 - 8	2021-01-20	0.4163	2021-02-10	0.0198238	0.9751	2021-03-10	0.0199
QGsun1.8.A.1.1 - 9	2021-01-20	0.8448	2021-01-27	0.120686	1.1873	2021-01-30	0.11873	1.5355	2021-03-10
QGsun1.8.A.1.1 - 10	2021-01-20	0.9632	2021-01-27	0.1376	1.3857	2021-01-30	0.13857	1.8661	2021-03-10
QGsun1.8.A.1.1 - 11	2021-01-20	0.8403	2021-01-27	0.120043	1.1918	2021-01-30	0.11918	1.667	2021-03-10
QGsun1.8.A.1.1 - 12	2021-01-20	0.782	2021-01-27	0.111714	1.1406	2021-01-30	0.11406	1.8175	2021-03-10
QGsun1.8.A.1.1 - 13	2021-01-20	0.7348	2021-01-27	0.104971	0.9795	2021-01-30	0.09795	2.0434 (edge)	2021-03-10
QGsun1.8.A.1.1 - 14	2021-01-20	0.6887	2021-01-27	0.0983857	0.8574	2021-01-30	0.08574	1.9717 (edge)	2021-03-10
QGsun1.8.A.1.1 - 15	2021-01-20	0.6084	2021-01-27	0.0869143	0.8345	2021-01-30	0.08345	2.1284 (Edge)	2021-03-10
QGsun1.8.A.1.1 - 16	2021-01-20	0.5876	2021-01-27	0.0839429	0.9305	2021-01-30	0.09305	2.1338	2021-03-10
QGsun1.8.A.1.1 - 17	2021-01-20	0.666	2021-01-27	0.0951429	0.8256	2021-01-30	0.08256	1.6285 (edge)	2021-03-10
QGsun1.8.A.1.1 - 18	2021-01-20	0.8171	2021-01-27	0.116729	1.0902	2021-01-30	0.10902	1.6294 (Edge)	2021-03-10
QGsun1.8.A.1.1 - 19	2021-01-20	0.8427	2021-01-27	0.120386	1.1107	2021-01-30	0.11107	1.767 (Edge)	2021-03-10
QGsun1.8.A.1.1 - 20	2021-01-20	0.7986	2021-01-27	0.114086	1.0461	2021-01-30	0.10461	2.1945 (Edge)	2021-03-10
QG5.12.A.1 - 1	2021-01-25	1.4285	2021-02-05	0.129864	2.2565	2021-02-10	0.141031	2.3420 (edge)	2021-03-15
QG5.12.A.1 - 2	2021-01-25	1.5851	2021-02-05	0.1441	2.0757 (Edge)	2021-03-15
QG5.12.A.1 - 3	2021-01-25	1.241	2021-02-05	0.112818	1.9927 (Edge)	2021-03-15
QG5.12.A.1 - 4	2021-01-25	0.9446	2021-02-05	0.0858727	1.8290 (edge)	2021-03-15
QG5.12.A.1 - 5	2021-01-25	0.7014	2021-02-05	0.0637636	2.2118 (Edge)	2021-02-10			2021-03-15
QG5.12.A.1 - 6	2021-01-25	0.9527	2021-02-05	0.0866091	2.093 (edge	2021-02-10			2021-03-15
QG5.12.A.1 - 7	2021-01-25	1.4644	2021-02-05	0.133127	2.0505 (edge)	2021-02-10			2021-03-15
QG5.12.A.1 - 8	2021-01-25	1.029	2021-02-05	0.0935455	1.8216	2021-02-10	0.11385	2.1220 (Edge)	2021-03-15
QG5.12.A.1 - 9	2021-01-25	1.0265	2021-01-27	0.51325	2.0817 (Edge)	2021-01-30
QG5.12.A.1 - 10	2021-01-25	1.1954	2021-01-27	0.5977	1.9785 (edge)	2021-01-30
QG5.12.A.1 - 11	2021-01-25	1.1838	2021-01-27	0.5919	1.9778 (edge)	2021-01-30
QG5.12.A.1 - 12	2021-01-25	0.9018	2021-01-27	0.4509	1.9115 (edge)	2021-01-30
QG5.12.A.1 - 13	2021-01-25	1.3759	2021-01-27	0.68795	1.8716 (edge)	2021-01-30
QG5.12.A.1 - 14	2021-01-25	1.5537	2021-01-27	0.77685	1.9481 (edge)	2021-01-30
QG5.12.A.1 - 15	2021-01-25	1.3237	2021-01-27	0.66185	2.1181 (edge)	2021-01-30
QG5.12.A.1 - 16	2021-01-25	1.0934	2021-01-27	0.5467	1.9699 (edge)	2021-01-30
QG5.12.A.1 - 17	2021-01-25	1.3599	2021-01-27	0.67995	1.0945 (edge)	2021-01-30
QG5.12.A.1 - 18	2021-01-25	1.073	2021-01-27	0.5365	2.0870 (edge)	2021-01-30
QG5.12.A.1 - 19	2021-01-25	1.3497	2021-01-27	0.67485	1.9852 (Edge)	2021-01-30
QG5.12.A.1 - 20	2021-01-25	1.1619	2021-01-27	0.58095	2.0399 (edge)	2021-01-30
QGsun6.9 - 1	2021-01-25	0.5289	2021-03-12	0.0114978	0.5289	2021-03-15	0.0107939
QGsun6.9 - 2	2021-01-25	0.4686	2021-03-12	0.010187	0.4686	2021-03-15	0.00956327
QGsun6.9 - 3	2021-01-25	0.4732	2021-03-12	0.010287	0.4732	2021-03-15	0.00965714
QGsun6.9 - 4	2021-01-25	0.4642	2021-03-12	0.0100913	0.4642	2021-03-15	0.00947347
QGsun6.9 - 5	2021-01-25	0.5709	2021-03-12	0.0124109	0.5709	2021-03-15	0.011651
QGsun6.9 - 6	2021-01-25	0.5684	2021-03-12	0.0123565	0.5684	2021-03-15	0.0116
QGsun6.9 - 7	2021-01-25	0.5416	2021-03-12	0.0117739	0.5416	2021-03-15	0.0110531
QGsun6.9 - 8	2021-01-25	0.5309	2021-03-12	0.0115413	0.5309	2021-03-15	0.0108347
QGsun6.9 - 9	2021-01-25	0.3415	2021-01-30	0.0683	0.5912	2021-02-05	0.0537455	1.6468	2021-03-15
QGsun6.9 - 10	2021-01-25	0.4628	2021-01-30	0.09256	0.7444	2021-02-05	0.0676727	1.8681 (edge)	2021-03-15
QGsun6.9 - 11	2021-01-25	0.421	2021-01-30	0.0842	1.9818 (Edge)	2021-03-15
QGsun6.9 - 12	2021-01-25	0.4591	2021-01-30	0.09182	0.6066	2021-02-05	0.0551455	1.7838	2021-03-15
QGsun6.9 - 13	2021-01-25	0.4184	2021-01-30	0.08368	0.7484	2021-02-05	0.0680364	2.0119 (edge)	2021-03-15
QGsun6.9 - 14	2021-01-25	0.561	2021-01-30	0.1122	0.886	2021-02-05	0.0805455	1.9329 (edge)	2021-03-15
QGsun6.9 - 15	2021-01-25	0.4966	2021-01-30	0.09932	0.8275	2021-02-05	0.0752273	1.9848 (edge)	2021-03-15
QGsun6.9 - 16	2021-01-25	0.4664	2021-01-30	0.09328	0.7935	2021-02-05	0.0721364	2.0512 (edge)	2021-03-15
QGsun6.9 - 17	2021-01-25	0.3869	2021-01-30	0.07738	0.7099	2021-02-05	0.0645364	1.6424	2021-03-15
QGsun6.9 - 18	2021-01-25	0.4572	2021-01-30	0.09144	0.6821	2021-02-05	0.0620091	1.793	2021-03-15
QGsun6.9 - 19	2021-01-25	0.426	2021-01-30	0.0852	0.6416	2021-02-05	0.0583273	1.8398	2021-03-15
QGsun6.9 - 20	2021-01-25	0.4488	2021-01-30	0.08976	0.7239	2021-02-05	0.0658091	1.7114	2021-03-15
QGsun5.5.A.2.2 - 1	2021-01-26	0.4239	2021-03-12	0.00942							0.4239
QGsun5.5.A.2.2 - 2	2021-01-26	0.4246	2021-03-12	0.00943556							0.4246
QGsun5.5.A.2.2 - 3	2021-01-26	0.4675	2021-03-12	0.0103889							0.4675
QGsun5.5.A.2.2 - 4	2021-01-26	0.4383	2021-03-12	0.00974							0.4383
QGsun5.5.A.2.2 - 5	2021-01-26	0.4388	2021-03-12	0.00975111							0.4388
QGsun5.5.A.2.2 - 6	2021-01-26	0.4574	2021-03-12	0.0101644							0.4574
QGsun5.5.A.2.2 - 7	2021-01-26	0.4642	2021-03-12	0.0103156							0.4642
QGsun5.5.A.2.2 - 8	2021-01-26	0.4532	2021-03-12	0.0100711							0.4532
QGsun5.5.A.2.2 - 9	2021-01-26	0.4022	2021-02-01	0.0670333	0.7246	2021-02-08	0.0557385				1.909 (edge)
QGsun5.5.A.2.2 - 10	2021-01-26	0.4044	2021-02-01	0.0674	0.7586	2021-02-08	0.0583538				2.015 (edge)
QGsun5.5.A.2.2 - 11	2021-01-26	0.4327	2021-02-01	0.0721167	0.729	2021-02-08	0.0560769				1.837 (edge)
QGsun5.5.A.2.2 - 12	2021-01-26	0.3191	2021-02-01	0.0531833	0.6194	2021-02-08	0.0476462				1.933 (edge)
QGsun5.5.A.2.2 - 13	2021-01-26	0.4679	2021-02-01	0.0779833	0.6469	2021-02-05	0.06469				2.002 (edge)
QGsun5.5.A.2.2 - 14	2021-01-26	0.4516	2021-02-01	0.0752667	0.6314	2021-02-05	0.06314				2.333 (edge)
QGsun5.5.A.2.2 - 15	2021-01-26	0.4673	2021-02-01	0.0778833	0.6268	2021-02-05	0.06268				2.154 (edge)
QGsun5.5.A.2.2 - 16	2021-01-26	0.5111	2021-02-01	0.0851833	0.6713	2021-02-05	0.06713				2.228 (edge)
QGsun5.5.A.2.2 - 17	2021-01-26	0.5	2021-02-01	0.0833333	0.8126	2021-02-08	0.0625077				2.086 (edge)
QGsun5.5.A.2.2 - 18	2021-01-26	0.407	2021-02-01	0.0678333	0.7698	2021-02-08	0.0592154				2.34 (edge)
QGsun5.5.A.2.2 - 19	2021-01-26	0.5052	2021-02-01	0.0842	0.8101	2021-02-08	0.0623154				2.325 (edge)
QGsun5.5.A.2.2 - 20	2021-01-26	0.4393	2021-02-01	0.0732167	0.6626	2021-02-08	0.0509692				2.239 (edge)
QGshd1.7.A.4.2 - 1	2021-01-26	0.4771	2021-03-12	0.0106022							0.4771
QGshd1.7.A.4.2 - 2	2021-01-26	0.4825	2021-03-12	0.0107222							0.4825
QGshd1.7.A.4.2 - 3	2021-01-26	0.5415	2021-03-12	0.0120333							0.5415
QGshd1.7.A.4.2 - 4	2021-01-26	n/a	found dislodged on 3/12								n/a
QGshd1.7.A.4.2 - 5	2021-01-26	0.4315	2021-03-12	0.00958889							0.4315
QGshd1.7.A.4.2 - 6	2021-01-26	0.3989	2021-03-12	0.00886444							0.3989
QGshd1.7.A.4.2 - 7	2021-01-26	0.3876	2021-03-12	0.00861333							0.3876
QGshd1.7.A.4.2 - 8	2021-01-26	0.4689	2021-03-12	0.01042							0.4689
QGshd1.7.A.4.2 - 9	2021-01-26	0.8274	2021-02-05	0.08274	1.142	2021-02-10	0.0761333				2.356 (edge)
QGshd1.7.A.4.2 - 10	2021-01-26	0.9867	2021-02-05	0.09867	1.367	2021-02-10	0.0911333				2.021 (edge)
QGshd1.7.A.4.2 - 11	2021-01-26	0.9271	2021-02-05	0.09271	1.282	2021-02-10	0.0854667				1.789 (edge)
QGshd1.7.A.4.2 - 12	2021-01-26	0.9547	2021-02-05	0.09547	1.246	2021-02-10	0.0830667				2.025 (edge)
QGshd1.7.A.4.2 - 13	2021-01-26	0.8593	2021-02-05	0.08593	1.184	2021-02-10	0.0789333				2.442 (edge)
QGshd1.7.A.4.2 - 14	2021-01-26	0.8186	2021-02-05	0.08186	1.113	2021-02-10	0.0742				2.037 (edge)
QGshd1.7.A.4.2 - 15	2021-01-26	0.8037	2021-02-05	0.08037	1.069	2021-02-10	0.0712667				2.065 (edge)
QGshd1.7.A.4.2 - 16	2021-01-26	0.8126	2021-02-05	0.08126	1.068	2021-02-10	0.0712				2.382 (edge)
QGshd1.7.A.4.2 - 17	2021-01-26	0.843	2021-02-05	0.0843	1.035	2021-02-10	0.069				2.105 (edge)
QGshd1.7.A.4.2 - 18	2021-01-26	0.7948	2021-02-05	0.07948	1.043	2021-02-10	0.0695333				2.456 (edge)
QGshd1.7.A.4.2 - 19	2021-01-26	0.7868	2021-02-05	0.07868	1.058	2021-02-10	0.0705333				2.156 (edge)
QGshd1.7.A.4.2 - 20	2021-01-26	0.6701	2021-02-05	0.06701	0.889	2021-02-10	0.0592667				1.919 (edge)
QG2.9 - 1	2021-01-26	0.3378	2021-03-12	0.00750667							0.3378
QG2.9 - 2	2021-01-26	0.2101	2021-03-12	0.00466889							0.2101
QG2.9 - 3	2021-01-26	0.386	2021-03-12	0.00857778							0.386
QG2.9 - 4	2021-01-26	0.3154	2021-03-12	0.00700889							0.3154
QG2.9 - 5	2021-01-26	0.3226	2021-03-12	0.00716889							0.3226
QG2.9 - 6	2021-01-26	0.3638	2021-03-12	0.00808444							0.3638
QG2.9 - 7	2021-01-26	0.3516	2021-03-12	0.00781333							0.3516
QG2.9 - 8	2021-01-26	0.3873	2021-03-12	0.00860667							0.3873
QG2.9 - 9	2021-01-26	0.6759	2021-02-05	0.06759	0.9012	2021-02-10	0.06008				2.159
QG2.9 - 10	2021-01-26	0.7956	2021-02-05	0.07956	0.971	2021-02-10	0.0647333				2.365
QG2.9 - 11	2021-01-26	0.432	2021-02-05	0.0432	0.8016	2021-02-10	0.05344				2.098
QG2.9 - 12	2021-01-26	0.6312	2021-02-05	0.06312	0.8843	2021-02-10	0.0589533				2.012
QG2.9 - 13	2021-01-26	0.7839	2021-02-05	0.07839	1.131	2021-02-10	0.0754				1.971
QG2.9 - 14	2021-01-26	0.8452	2021-02-05	0.08452	1.171	2021-02-10	0.0780667				2.497
QG2.9 - 15	2021-01-26	0.8179	2021-02-05	0.08179	1.172	2021-02-10	0.0781333				2.478
QG2.9 - 16	2021-01-26	0.8743	2021-02-05	0.08743	1.188	2021-02-10	0.0792				2.227
QG2.9 - 17	2021-01-26	0.5655	2021-02-05	0.05655	0.7058	2021-02-10	0.0470533				2.069
QG2.9 - 18	2021-01-26	0.4961	2021-02-05	0.04961	0.7306	2021-02-10	0.0487067				2.085
QG2.9 - 19	2021-01-26	0.5048	2021-02-05	0.05048	0.6393	2021-02-10	0.04262				2.12
QG2.9 - 20	2021-01-26	0.5428	2021-02-05	0.05428	0.6651	2021-02-10	0.04434				2.113
Isolate and Replicate #	Subculturing Date	Distance (mm) from chunk to first line	Date of first line	Growth rate (mm/d) chunk to first line	Distance (mm) from chunk to second line	Date of second line	Growth rate (mm/d) from chunk to second line	Distance (mm) from chunk to third line	Date of third line	Growth rate (mm/d) from chunk to third line	Radius from chunk to edge of growth (mm), measured at day 50/49
